# Supplementary material for: Antimicrobial Resistance and Risk Factors of Canine Bacterial Skin Infections
Source: Pathogens. 2025 Mar 24;14(4):309. doi: 10.3390/pathogens14040309 (PMC12030357; doi:10.3390/pathogens14040309)
Supplement: Supplementary file 1 [file pathogens-14-00309-s001.zip]

Archive with 1 entries (1 files):
- pathogens-3532762-supplementary.xlsx
