# Supplementary material for: Antimicrobial Resistance and Risk Factors of Canine Bacterial Skin Infections
Source: Pathogens. 2025 Mar 24;14(4):309. doi: 10.3390/pathogens14040309 (PMC12030357; doi:10.3390/pathogens14040309)
Supplement: Supplementary file 1 [file pathogens-14-00309-s001.zip › pathogens-3532762-supplementary.xlsx]

## Sheet: Table S1
Table S1 Primer used in this study
Target gene	direction	Primer sequence (5’to 3’)	Amplicon size (bp)
aacA-aphD	Forward	ATCCAAGAGCAATAAGGGCATAC	226
	Reverse	GCCACACTATCATAACCACTACC
16s rRNA	Forward	CGGTGAATACGTTCYCGG	128
	Reverse	GGWTACCTTGTTACGACTT

## Sheet: Table S2
Table S2 Detailed Information on Canine Bacterial Skin Infection Cases and Bacterial Isolates
Dog number	Bacteria species	Identification methods	Species	Breed	Age	Sex
1	Staphylococcus pseudintermedius	MALDI-TOF	Dog	Shiba Inu	3y	Male
1	Corynebacterium auriscanis	MALDI-TOF	Dog	Shiba Inu	3y	Male
2	Enterococcus hirae	MALDI-TOF	Dog	Siberian Husky	11y	Male castration
3	Staphylococcus pseudintermedius	MALDI-TOF	Dog	Doberman Pinscher	1y	Female spaying
4	Staphylococcus pseudintermedius	MALDI-TOF	Dog	Poodle	8y	Female
5	Staphylococcus pseudintermedius	MALDI-TOF	Dog	Poodle	8y	Female
6	Staphylococcus pseudintermedius	MALDI-TOF	Dog	Chow Chow	7y	Male
7	Pseudomonas aeruginosa	MALDI-TOF	Dog	Bichon Frise	9y	Female
8	Staphylococcus pseudintermedius	MALDI-TOF	Dog	Poodle	10y	Female
8	Neisseria weaveri	MALDI-TOF	Dog	Poodle	10y	Female
8	Sphingomonas paucimobilis	MALDI-TOF	Dog	Poodle	10y	Female
9	Staphylococcus pseudintermedius	MALDI-TOF	Dog	Maltese	4m	Male
10	Staphylococcus pseudintermedius	MALDI-TOF	Dog	Weimaraner	1y	Female
10	Pseudomonas aeruginosa	MALDI-TOF	Dog	Weimaraner	1y	Female
10	Bacillus subtilis	MALDI-TOF	Dog	Weimaraner	1y	Female
11	Staphylococcus pseudintermedius	MALDI-TOF	Dog	French Bulldog	3y	Male
11	Streptococcus canis	MALDI-TOF	Dog	French Bulldog	3y	Male
12	Staphylococcus schleiferi	MALDI-TOF	Dog	Pit Bull Terrier	10y	Female spaying
13	Staphylococcus pseudintermedius	MALDI-TOF	Dog	American bully pitbull	9m	Male
14	Staphylococcus pseudintermedius	MALDI-TOF	Dog	Doberman Pinscher	5y	Female
14	Staphylococcus schleiferi	MALDI-TOF	Dog	Doberman Pinscher	5y	Female
15	Staphylococcus pseudintermedius	MALDI-TOF	Dog	Golden Retriever	11y	Female spaying
15	Acinetobacter lwoffii	MALDI-TOF	Dog	Golden Retriever	11y	Female spaying
16	Staphylococcus pseudintermedius	MALDI-TOF	Dog	French Bulldog	3y	Male
16	Corynebacterium amycolatum	MALDI-TOF	Dog	French Bulldog	3y	Male
16	Acinetobacter baumannii	MALDI-TOF	Dog	French Bulldog	3y	Male
16	Pseudomonas aeruginosa	MALDI-TOF	Dog	French Bulldog	3y	Male
16	Streptococcus canis	MALDI-TOF	Dog	French Bulldog	3y	Male
17	Staphylococcus pseudintermedius	MALDI-TOF	Dog	Pug	5y	Female spaying
17	Streptococcus canis	MALDI-TOF	Dog	Pug	5y	Female spaying
17	Corynebacterium auriscanis	MALDI-TOF	Dog	Pug	5y	Female spaying
18	Staphylococcus pseudintermedius	MALDI-TOF	Dog	Shiba Inu	12y	Female spaying
18	Enterococcus faecium	MALDI-TOF	Dog	Shiba Inu	12y	Female spaying
19	Staphylococcus pseudintermedius	MALDI-TOF	Dog	Cocker Spaniel	16y	Female spaying
20	Staphylococcus hominis	MALDI-TOF	Dog	Pembroke Welsh Corgi	3m	Female
20	Enterococcus faecium	MALDI-TOF	Dog	Pembroke Welsh Corgi	3m	Female
21	Staphylococcus pseudintermedius	MALDI-TOF	Dog	Poodle	6y	Female spaying
21	Staphylococcus pseudintermedius	MALDI-TOF	Dog	Poodle	6y	Female spaying
22	Staphylococcus haemolyticus	MALDI-TOF	Dog	Poodle	11y	Female spaying
23	Streptococcus canis	MALDI-TOF	Dog	French Bulldog	3y	Male
23	Staphylococcus schleiferi	MALDI-TOF	Dog	French Bulldog	3y	Male
24	Staphylococcus pseudintermedius	MALDI-TOF	Dog	Pembroke Welsh Corgi	3y	Male
25	Staphylococcus pseudintermedius	MALDI-TOF	Dog	Japanese Akita	3y	Male
26	Staphylococcus pseudintermedius	MALDI-TOF	Dog	French Bulldog	2y	Male
26	Streptococcus canis	MALDI-TOF	Dog	French Bulldog	2y	Male
27	Staphylococcus pseudintermedius	MALDI-TOF	Dog	Schnauzer	4y	Male
28	Pseudomonas aeruginosa	MALDI-TOF	Dog	Golden Retriever	8y	Male
29	Enterococcus canis	MALDI-TOF	Dog	Golden Retriever	8y	Male
29	Pluralibacter gergoviae	MALDI-TOF	Dog	Golden Retriever	8y	Male
29	Staphylococcus pseudintermedius	MALDI-TOF	Dog	Golden Retriever	8y	Male
30	Staphylococcus pseudintermedius	MALDI-TOF	Dog	Labrador retriever	9y	Male
30	Corynebacterium amycolatum	MALDI-TOF	Dog	Labrador retriever	9y	Male
31	Staphylococcus pseudintermedius	MALDI-TOF	Dog	Mix	10m	Male castration
32	Neisseria animaloris	16S rRNA	Dog	Doberman Pinscher	5y	Male
33	Staphylococcus pseudintermedius	MALDI-TOF	Dog	French Bulldog	10y	Male
33	Corynebacterium auriscanis	MALDI-TOF	Dog	French Bulldog	10y	Male
33	Streptococcus canis	MALDI-TOF	Dog	French Bulldog	10y	Male
34	Escherichia coli	MALDI-TOF	Dog	Pomeranian	1y	Male
35	Staphylococcus pseudintermedius	MALDI-TOF	Dog	Poodle	9y	Male castration
36	Enterobacter cloacae	MALDI-TOF	Dog	French Bulldog	3y	Male
36	Staphylococcus pseudintermedius	MALDI-TOF	Dog	French Bulldog	3y	Male
37	Staphylococcus pseudintermedius	MALDI-TOF	Dog	Siberian Husky	10y	Male
38	Streptococcus canis	MALDI-TOF	Dog	Mix	6y	Male
38	Staphylococcus schleiferi	MALDI-TOF	Dog	Mix	6y	Male
38	Macrococcus caseolyticus	MALDI-TOF	Dog	Mix	6y	Male
39	Staphylococcus pseudintermedius	MALDI-TOF	Dog	Labrador retriever	4y	Male
39	Bacillus licheniformis	MALDI-TOF	Dog	Labrador retriever	4y	Male
39	Streptococcus canis	MALDI-TOF	Dog	Labrador retriever	4y	Male
40	Enterococcus faecalis	MALDI-TOF	Dog	Dalmatian	11y	Male
40	Enterobacter cloacae	MALDI-TOF	Dog	Dalmatian	11y	Male
41	Staphylococcus pseudintermedius	MALDI-TOF	Dog	Airedale Terrier	6y	Male castration
41	Klebsiella pneumoniae	MALDI-TOF	Dog	Airedale Terrier	6y	Male castration
41	Corynebacterium auriscanis	MALDI-TOF	Dog	Airedale Terrier	6y	Male castration
42	Staphylococcus pseudintermedius	MALDI-TOF	Dog	French Bulldog	2y	-
43	Staphylococcus pseudintermedius	MALDI-TOF	Dog	Golden Retriever	9y	Male castration
44	Staphylococcus pseudintermedius	MALDI-TOF	Dog	Yorkshire Terrier	2y	Female
45	Streptococcus canis	MALDI-TOF	Dog	Golden Retriever	4y	Male castration
45	Proteus mirabilis	MALDI-TOF	Dog	Golden Retriever	4y	Male castration
45	Staphylococcus pseudintermedius	MALDI-TOF	Dog	Golden Retriever	4y	Male castration
46	Staphylococcus pseudintermedius	MALDI-TOF	Dog	Japanese Akita	-	-
47	Acinetobacter pittii	MALDI-TOF	Dog	Japanese Akita	5y	Male castration
47	Staphylococcus epidermidis	MALDI-TOF	Dog	Japanese Akita	5y	Male castration
47	Klebsiella pneumoniae	MALDI-TOF	Dog	Japanese Akita	5y	Male castration
48	Staphylococcus pseudintermedius	MALDI-TOF	Dog	Golden Retriever	2y	Male
49	Staphylococcus pseudintermedius	MALDI-TOF	Dog	Schnauzer	10y	Female spaying
50	Staphylococcus pseudintermedius	MALDI-TOF	Dog	Poodle	7y	Male
51	Staphylococcus pseudintermedius	MALDI-TOF	Dog	Golden Retriever	11y	Male
52	Staphylococcus aureus	MALDI-TOF	Dog	Border Collie	10m	Female
53	Pseudomonas aeruginosa	MALDI-TOF	Dog	Beagle	6y	Female
53	Proteus mirabilis	MALDI-TOF	Dog	Beagle	6y	Female
54	Escherichia coli	MALDI-TOF	Dog	French Bulldog	3y	Female
54	Staphylococcus pseudintermedius	16S rRNA	Dog	French Bulldog	3y	Female
54	Corynebacterium auriscanis	MALDI-TOF	Dog	French Bulldog	3y	Female
55	Staphylococcus pseudintermedius	MALDI-TOF	Dog	French Bulldog	1y	Female
56	Escherichia coli	MALDI-TOF	Dog	Border Collie	9y	Female
56	Acinetobacter pittii	MALDI-TOF	Dog	Border Collie	9y	Female
56	Pasteurella canis	MALDI-TOF	Dog	Border Collie	9y	Female
56	Staphylococcus pseudintermedius	MALDI-TOF	Dog	Border Collie	9y	Female
57	Staphylococcus pseudintermedius	MALDI-TOF	Dog	Poodle	11y	Male
58	Staphylococcus pseudintermedius	MALDI-TOF	Dog	Poodle	10y	Female
59	Staphylococcus pseudintermedius	MALDI-TOF	Dog	Poodle	8y	Male
60	Staphylococcus pseudintermedius	MALDI-TOF	Dog	Pug	11y	Male
61	Streptococcus canis	MALDI-TOF	Dog	Pug	14y	Male
62	Escherichia coli	MALDI-TOF	Dog	Poodle	8y	Male
63	Corynebacterium amycolatum	MALDI-TOF	Dog	Golden Retriever	12y	Female spaying
64	Staphylococcus pseudintermedius	MALDI-TOF	Dog	Mix	9y	Male
65	Staphylococcus aureus	MALDI-TOF	Dog	Poodle	3y	Male
66	Staphylococcus intermedius	MALDI-TOF	Dog	Old English Sheepdog	7y	Male
67	Proteus mirabilis	MALDI-TOF	Dog	Golden Retriever	2y	Female
67	Pseudomonas aeruginosa	MALDI-TOF	Dog	Golden Retriever	2y	Female
68	Escherichia coli	MALDI-TOF	Dog	Labrador retriever	2y	Male
69	Pasteurella stomatis	MALDI-TOF	Dog	Schnauzer	4y	Male castration
69	Klebsiella aerogenes	MALDI-TOF	Dog	Schnauzer	4y	Male castration
69	Peptostreptococcus canis	MALDI-TOF	Dog	Schnauzer	4y	Male castration
69	Bacillus subtilis	MALDI-TOF	Dog	Schnauzer	4y	Male castration
70	Staphylococcus schleiferi	MALDI-TOF	Dog	French Bulldog	2y	Male castration
70	Streptococcus canis	MALDI-TOF	Dog	French Bulldog	2y	Male castration
71	Staphylococcus pseudintermedius	MALDI-TOF	Dog	Pug	9y	Male
72	Staphylococcus pseudintermedius	MALDI-TOF	Dog	Soft-coated WheatenTerrier	7y	Male
72	Pseudomonas aeruginosa	MALDI-TOF	Dog	Soft-coated WheatenTerrier	7y	Male
73	Actinomyces canis	MALDI-TOF	Dog	Japanese Spitzbn	11y	Female spaying
74	Pseudomonas aeruginosa	MALDI-TOF	Dog	Labrador retriever	10y	Female
75	Staphylococcus pseudintermedius	MALDI-TOF	Dog	Maltese	13y	Female
75	Pseudomonas aeruginosa	MALDI-TOF	Dog	Maltese	13y	Female
76	Staphylococcus pseudintermedius	MALDI-TOF	Dog	Pembroke Welsh Corgi	2y	Male castration
77	Staphylococcus pseudintermedius	MALDI-TOF	Dog	Schnauzer	5y	Male
77	Acinetobacter lwoffii	MALDI-TOF	Dog	Schnauzer	5y	Male
78	Staphylococcus pseudintermedius	MALDI-TOF	Dog	Schnauzer	11y	Male
79	Staphylococcus pseudintermedius	MALDI-TOF	Dog	English Bulldog	8y	Male
79	Streptococcus canis	MALDI-TOF	Dog	English Bulldog	8y	Male
80	Staphylococcus pseudintermedius	MALDI-TOF	Dog	English Bulldog	8y	Male
79	Streptococcus canis	MALDI-TOF	Dog	English Bulldog	8y	Male
81	Proteus mirabilis	MALDI-TOF	Dog	German Shepherd Dog	2y	Female
82	Staphylococcus pseudintermedius	MALDI-TOF	Dog	Poodle	2y	Male
83	Staphylococcus pseudintermedius	MALDI-TOF	Dog	Poodle	6y	Male
84	Staphylococcus schleiferi	MALDI-TOF	Dog	Samoyed	5y	Male castration
85	Staphylococcus intermedius	MALDI-TOF	Dog	Cocker Spaniel	12y	Male
86	Staphylococcus pseudintermedius	MALDI-TOF	Dog	French Bulldog	2y	Male
86	Streptococcus thoraltensis	MALDI-TOF	Dog	French Bulldog	2y	Male
86	Escherichia coli	MALDI-TOF	Dog	French Bulldog	2y	Male
87	Staphylococcus pseudintermedius	MALDI-TOF	Dog	German Shepherd Dog	4y	Male
87	Escherichia coli	MALDI-TOF	Dog	German Shepherd Dog	4y	Male
87	Corynebacterium auriscanis	MALDI-TOF	Dog	German Shepherd Dog	4y	Male
87	Pseudomonas aeruginosa	MALDI-TOF	Dog	German Shepherd Dog	4y	Male
88	Staphylococcus pseudintermedius	MALDI-TOF	Dog	Siberian Husky	7y	Female
88	Escherichia coli	MALDI-TOF	Dog	Siberian Husky	7y	Female
89	Staphylococcus pseudintermedius	MALDI-TOF	Dog	Poodle	5y	Male
90	Staphylococcus pseudintermedius	MALDI-TOF	Dog	English Bulldog	4y	Male
91	Staphylococcus pseudintermedius	MALDI-TOF	Dog	Golden Retriever	10y	Male
92	Staphylococcus pseudintermedius	MALDI-TOF	Dog	Pomeranian	19y	Male
93	Proteus mirabilis	MALDI-TOF	Dog	Bichon Frise	12y	Female
93	Enterococcus faecalis	MALDI-TOF	Dog	Bichon Frise	12y	Female
93	Pseudomonas aeruginosa	MALDI-TOF	Dog	Bichon Frise	12y	Female
94	Staphylococcus schleiferi	MALDI-TOF	Dog	Labrador retriever	1y	Female
95	Proteus mirabilis	MALDI-TOF	Dog	Poodle	12y	Female spaying
95	Escherichia coli	MALDI-TOF	Dog	Poodle	12y	Female spaying
95	Staphylococcus pseudintermedius	MALDI-TOF	Dog	Poodle	12y	Female spaying
96	Escherichia coli	MALDI-TOF	Dog	Shiba Inu	4y	Male
96	Kocuria rosea	MALDI-TOF	Dog	Shiba Inu	4y	Male
97	Proteus mirabilis	MALDI-TOF	Dog	Golden Retriever	12y	Female spaying
98	Staphylococcus pseudintermedius	MALDI-TOF	Dog	Japanese Akita	5y	Male castration
98	Moraxella canis	MALDI-TOF	Dog	Japanese Akita	5y	Male castration
98	Corynebacterium jeikeium	MALDI-TOF	Dog	Japanese Akita	5y	Male castration
99	Staphylococcus pseudintermedius	MALDI-TOF	Dog	Border Collie	12y	Female
100	Staphylococcus pseudintermedius	MALDI-TOF	Dog	Mix	11y	Male castration
101	Staphylococcus pseudintermedius	MALDI-TOF	Dog	Border Collie	5y	Female
102	Staphylococcus pseudintermedius	MALDI-TOF	Dog	Poddle	2y	Male
103	Staphylococcus pseudintermedius	MALDI-TOF	Dog	Pug	3y	Male
104	Staphylococcus pseudintermedius	MALDI-TOF	Dog	Siberian Husky	9y	Female spaying
104	Bacillus cereus	MALDI-TOF	Dog	Siberian Husky	9y	Female spaying
104	Pseudomonas aeruginosa	MALDI-TOF	Dog	Siberian Husky	9y	Female spaying
105	Staphylococcus pseudintermedius	MALDI-TOF	Dog	Shiba Inu	9y	Male
106	Staphylococcus pseudintermedius	MALDI-TOF	Dog	Pembroke Welsh Corgi	9m	Female
106	Klebsiella oxytoca	MALDI-TOF	Dog	Pembroke Welsh Corgi	9m	Female
107	Staphylococcus aureus	MALDI-TOF	Dog	Poodle	15y	Female
107	Enterococcus faecalis	MALDI-TOF	Dog	Poodle	15y	Female
108	Staphylococcus pseudintermedius	MALDI-TOF	Dog	French Bulldog	2y	Male
109	Pseudomonas aeruginosa	16S rRNA	Dog	Poddle	8m	Male
110	Providencia stuartii	MALDI-TOF	Dog	Cocker Spaniel	13y	Female
111	Staphylococcus simulans	MALDI-TOF	Dog	French Bulldog	4y	Male
112	Staphylococcus intermedius	MALDI-TOF	Dog	French Bulldog	3y	Male
113	Staphylococcus pseudintermedius	MALDI-TOF	Dog	French Bulldog	3y	Male
114	Staphylococcus pseudintermedius	MALDI-TOF	Dog	Schnauzer	6y	Female
115	Proteus mirabilis	MALDI-TOF	Dog	Border Collie	6y	Male
115	Pseudomonas aeruginosa	MALDI-TOF	Dog	Border Collie	6y	Male
116	Staphylococcus pseudintermedius	MALDI-TOF	Dog	Pembroke Welsh Corgi	2y	Male
117	Staphylococcus pseudintermedius	MALDI-TOF	Dog	Doberman Pinscher	3y	Male castration
118	Staphylococcus schleiferi	MALDI-TOF	Dog	German Shepherd Dog	8y	Female
118	Streptococcus dysgalactiae	MALDI-TOF	Dog	German Shepherd Dog	8y	Female
119	Proteus mirabilis	MALDI-TOF	Dog	Golden Retriever	11y	Male castration
119	Enterococcus faecalis	MALDI-TOF	Dog	Golden Retriever	11y	Male castration
120	Proteus mirabilis	MALDI-TOF	Dog	Golden Retriever	11y	Male
120	Enterococcus faecalis	MALDI-TOF	Dog	Golden Retriever	11y	Male
121	Staphylococcus pseudintermedius	MALDI-TOF	Dog	Rottweiler	10y	Male
122	Staphylococcus pseudintermedius	MALDI-TOF	Dog	German Shepherd Dog	3y	Male
122	Streptococcus halichoeri	MALDI-TOF	Dog	German Shepherd Dog	3y	Male
123	Streptococcus dysgalactiae	MALDI-TOF	Dog	German Shepherd Dog	7y	Male
123	Pasteurella canis	MALDI-TOF	Dog	German Shepherd Dog	7y	Male
124	Staphylococcus pseudintermedius	MALDI-TOF	Dog	Poddle	13y	Male
125	Staphylococcus pseudintermedius	MALDI-TOF	Dog	Cane Corso	3y	Male
126	Staphylococcus pseudintermedius	MALDI-TOF	Dog	Doberman Pinscher	3y	Male
127	Staphylococcus pseudintermedius	MALDI-TOF	Dog	Mix	9y	Male
127	Enterococcus faecalis	MALDI-TOF	Dog	Mix	9y	Male
128	Nocardia nova	MALDI-TOF	Dog	Pug	4m	Male
128	Nocardia nova	MALDI-TOF	Dog	Pug	4m	Male
129	Staphylococcus pseudintermedius	MALDI-TOF	Dog	Pug	4y	Male
130	Brevibacterium casei	MALDI-TOF	Dog	Samoyed	-	Male
131	Staphylococcus pseudintermedius	MALDI-TOF	Dog	Mix	9y	Male
131	Corynebacterium auriscanis	MALDI-TOF	Dog	Mix	9y	Male
132	Staphylococcus pseudintermedius	MALDI-TOF	Dog	Samoyed	10y	Female
133	Staphylococcus pseudintermedius	MALDI-TOF	Dog	Golden Retriever	3y	Male
134	Staphylococcus pseudintermedius	16S rRNA	Dog	French Bulldog	4m	Male
135	Pseudomonas aeruginosa	MALDI-TOF	Dog	Golden Retriever	7y	Male
135	Paenibacillus glucanolyticus	MALDI-TOF	Dog	Golden Retriever	7y	Male
135	Streptococcus canis	MALDI-TOF	Dog	Golden Retriever	7y	Male
136	Pasteurella canis	MALDI-TOF	Dog	Poodle	4y	Female
136	Streptococcus canis	MALDI-TOF	Dog	Poodle	4y	Female
136	Staphylococcus pseudintermedius	MALDI-TOF	Dog	Poodle	4y	Female
137	Proteus mirabilis	MALDI-TOF	Dog	Poodle	4y	Female
138	Pseudomonas aeruginosa	MALDI-TOF	Dog	Golden Retriever	8y	Male
138	Staphylococcus pseudintermedius	MALDI-TOF	Dog	Golden Retriever	8y	Male
139	Bacillus cereus	MALDI-TOF	Dog	Border Collie	11y	Male
139	Staphylococcus haemolyticus	MALDI-TOF	Dog	Border Collie	11y	Male
139	Staphylococcus epidermidis	MALDI-TOF	Dog	Border Collie	11y	Male
140	Staphylococcus schleiferi	MALDI-TOF	Dog	Poodle	9y	Female
140	Klebsiella pneumoniae	MALDI-TOF	Dog	Poodle	9y	Female
140	Corynebacterium auriscanis	MALDI-TOF	Dog	Poodle	9y	Female
141	Staphylococcus pseudintermedius	MALDI-TOF	Dog	Poodle	16y	Male castration
142	Staphylococcus schleiferi	MALDI-TOF	Dog	Golden Retriever	4y	Male castration
142	Streptococcus halichoeri	MALDI-TOF	Dog	Golden Retriever	4y	Male castration
143	Staphylococcus pseudintermedius	MALDI-TOF	Dog	Golden Retriever	6y	Male castration
144	Staphylococcus schleiferi	MALDI-TOF	Dog	Golden Retriever	5y	Male
144	Pseudomonas aeruginosa	MALDI-TOF	Dog	Golden Retriever	5y	Male
144	Proteus mirabilis	MALDI-TOF	Dog	Golden Retriever	5y	Male
145	Staphylococcus schleiferi	MALDI-TOF	Dog	Chow Chow	9y	Female spaying
146	Staphylococcus pseudintermedius	MALDI-TOF	Dog	German Shepherd Dog	5y	Male
147	Staphylococcus pseudintermedius	MALDI-TOF	Dog	Cocker Spaniel	10y	Female
148	Staphylococcus intermedius	MALDI-TOF	Dog	French Bulldog	4y	Female
149	Staphylococcus pseudintermedius	MALDI-TOF	Dog	German Shepherd Dog	9y	Male
150	Proteus mirabilis	MALDI-TOF	Dog	Poodle	14y	Male castration
150	Staphylococcus pseudintermedius	MALDI-TOF	Dog	Poodle	14y	Male castration
151	Klebsiella pneumoniae	MALDI-TOF	Dog	Alaskan Malamute	6y	Female
151	Escherichia coli	MALDI-TOF	Dog	Alaskan Malamute	6y	Female
152	Neisseria canis	MALDI-TOF	Dog	Pomeranian	15y	Male
152	Streptococcus oralis	MALDI-TOF	Dog	Pomeranian	15y	Male
153	Staphylococcus pseudintermedius	MALDI-TOF	Dog	French Bulldog	5y	Male
154	Corynebacterium confusum	MALDI-TOF	Dog	Chow Chow	7y	Male
154	Moraxella canis	MALDI-TOF	Dog	Chow Chow	7y	Male
155	Staphylococcus pseudintermedius	MALDI-TOF	Dog	Shetland sheepdog	7y	Male
155	Acinetobacter baumannii	MALDI-TOF	Dog	Shetland sheepdog	7y	Male
156	Staphylococcus pseudintermedius	MALDI-TOF	Dog	Border Collie	5y	Male
157	Escherichia coli	MALDI-TOF	Dog	Shiba Inu	5y	Male
158	Staphylococcus pseudintermedius	MALDI-TOF	Dog	Mix	18y	Female spaying
159	Staphylococcus pseudintermedius	MALDI-TOF	Dog	Mix	14y	Male castration
160	Staphylococcus pseudintermedius	MALDI-TOF	Dog	Mix	10y	Male
161	Staphylococcus pseudintermedius	MALDI-TOF	Dog	Golden Retriever	4y	Female
162	Staphylococcus pseudintermedius	MALDI-TOF	Dog	Pembroke Welsh Corgi	4y	Male castration
163	Staphylococcus pseudintermedius	MALDI-TOF	Dog	French Bulldog	5y	Female
163	Enterococcus faecalis	MALDI-TOF	Dog	French Bulldog	5y	Female
164	Corynebacterium auriscanis	MALDI-TOF	Dog	German Shepherd Dog	5y	Male
164	Corynebacterium striatum	MALDI-TOF	Dog	German Shepherd Dog	5y	Male
164	Streptococcus canis	MALDI-TOF	Dog	German Shepherd Dog	5y	Male
164	Staphylococcus pseudintermedius	MALDI-TOF	Dog	German Shepherd Dog	5y	Male
165	Staphylococcus pseudintermedius	MALDI-TOF	Dog	west highland white terrier	7y	Male
165	Pseudomonas plecoglossicida	MALDI-TOF	Dog	west highland white terrier	7y	Male
166	Escherichia coli	MALDI-TOF	Dog	Yorkshire Terrier	13y	Male castration
167	Staphylococcus pseudintermedius	MALDI-TOF	Dog	Poodle	5y	Female spaying
168	Staphylococcus pseudintermedius	MALDI-TOF	Dog	French Bulldog	5y	Male
168	Corynebacterium auriscanis	MALDI-TOF	Dog	French Bulldog	5y	Male
169	Pseudomonas aeruginosa	MALDI-TOF	Dog	American bully pitbull	1y	Male
170	Staphylococcus pseudintermedius	MALDI-TOF	Dog	Cocker Spaniel	5y	Male
171	Staphylococcus pseudintermedius	MALDI-TOF	Dog	Labrador retriever	9y	Female
172	Escherichia coli	MALDI-TOF	Dog	Hungarian Puli	8y	Female spaying
172	Staphylococcus pseudintermedius	MALDI-TOF	Dog	Hungarian Puli	8y	Female spaying
173	Streptococcus pyogenes	MALDI-TOF	Dog	Pointer	4y	Male
173	Proteus mirabilis	MALDI-TOF	Dog	Pointer	4y	Male
173	Staphylococcus pseudintermedius	MALDI-TOF	Dog	Pointer	4y	Male
174	Escherichia coli	MALDI-TOF	Dog	French Bulldog	8y	Male castration
174	Enterobacter cloacae	MALDI-TOF	Dog	French Bulldog	8y	Male castration
174	Staphylococcus schleiferi	MALDI-TOF	Dog	French Bulldog	8y	Male castration
175	Staphylococcus pseudintermedius	MALDI-TOF	Dog	Canary dog	8y	Female
175	Providencia stuartii	MALDI-TOF	Dog	Canary dog	8y	Female
176	Staphylococcus pseudintermedius	MALDI-TOF	Dog	-	14y	Male
177	Staphylococcus pseudintermedius	MALDI-TOF	Dog	Golden Retriever	4y	Female
178	Staphylococcus pseudintermedius	MALDI-TOF	Dog	Poodle	11y	Male castration
178	Escherichia coli	MALDI-TOF	Dog	Poodle	11y	Male castration
179	Klebsiella pneumoniae	MALDI-TOF	Dog	Labrador retriever	11m	Male
180	Staphylococcus intermedius	MALDI-TOF	Dog	French Bulldog	1y	Female
181	Staphylococcus pseudintermedius	MALDI-TOF	Dog	Poodle	4y	Male castration
182	Escherichia coli	MALDI-TOF	Dog	Yorkshire Terrier	8y	Female
182	Staphylococcus pseudintermedius	MALDI-TOF	Dog	Yorkshire Terrier	8y	Female
183	Staphylococcus pseudintermedius	MALDI-TOF	Dog	-	8m	Female
184	Escherichia coli	MALDI-TOF	Dog	Bichon Frise	12y	Male
185	Staphylococcus pseudintermedius	MALDI-TOF	Dog	Shiba Inu	4y	Male castration
186	Pseudomonas aeruginosa	MALDI-TOF	Dog	Japanese Akita	5y	Male
187	Corynebacterium auriscanis	MALDI-TOF	Dog	Japanese Akita	7y	Male
187	Pseudomonas aeruginosa	MALDI-TOF	Dog	Japanese Akita	7y	Male
187	Klebsiella oxytoca	MALDI-TOF	Dog	Japanese Akita	7y	Male
187	Staphylococcus pseudintermedius	MALDI-TOF	Dog	Japanese Akita	7y	Male
188	Staphylococcus pseudintermedius	MALDI-TOF	Dog	Japanese Akita	7y	Male
189	Jeotgalicoccus nanhaiensis	MALDI-TOF	Dog	Golden Retriever	2y	Male castration
190	Pseudomonas aeruginosa	MALDI-TOF	Dog	Poodle	3y	Male
191	Staphylococcus pseudintermedius	MALDI-TOF	Dog	Poodle	6y	Male
192	Staphylococcus pseudintermedius	MALDI-TOF	Dog	Japanese Akita	1y	Female
193	Staphylococcus pseudintermedius	MALDI-TOF	Dog	Bichon Frise	10y	Female spaying
194	Klebsiella oxytoca	16S rRNA	Dog	Pembroke Welsh Corgi	8y	Male castration
194	Serratia marcescens	MALDI-TOF	Dog	Pembroke Welsh Corgi	8y	Male castration
195	Staphylococcus intermedius	MALDI-TOF	Dog	Labrador retriever	2y	Male
196	Staphylococcus pseudintermedius	MALDI-TOF	Dog	Bichon Frise	7y	Male castration
197	Staphylococcus pseudintermedius	MALDI-TOF	Dog	Pomeranian	3y	Female
198	Streptococcus canis	MALDI-TOF	Dog	Samoyed	8y	Male
198	Corynebacterium auriscanis	MALDI-TOF	Dog	Samoyed	8y	Male
198	Staphylococcus pseudintermedius	MALDI-TOF	Dog	Samoyed	8y	Male
199	Enterobacter asburiae	MALDI-TOF	Dog	Samoyed	8y	Male
199	Staphylococcus pseudintermedius	MALDI-TOF	Dog	Samoyed	8y	Male
200	Staphylococcus pseudintermedius	MALDI-TOF	Dog	Labrador retriever	12y	Male
201	Staphylococcus pseudintermedius	MALDI-TOF	Dog	Alaskan Malamute	5y	Male
202	Staphylococcus pseudintermedius	MALDI-TOF	Dog	Japanese Akita	2y	Male
203	Staphylococcus intermedius	MALDI-TOF	Dog	Japanese Akita	8y	Male
204	Staphylococcus pseudintermedius	MALDI-TOF	Dog	Rough Collie	11y	Male castration
205	Staphylococcus pseudintermedius	MALDI-TOF	Dog	Mix	8y	Male castration
205	Corynebacterium auriscanis	MALDI-TOF	Dog	Mix	8y	Male castration
205	Enterococcus faecalis	MALDI-TOF	Dog	Mix	8y	Male castration
206	Staphylococcus pseudintermedius	MALDI-TOF	Dog	German Shepherd Dog	7y	Male
206	Streptococcus dysgalactiae	MALDI-TOF	Dog	German Shepherd Dog	7y	Male
206	Corynebacterium auriscanis	MALDI-TOF	Dog	German Shepherd Dog	7y	Male
207	Klebsiella pneumoniae	MALDI-TOF	Dog	German Shepherd Dog	11y	Male
207	Pseudomonas aeruginosa	MALDI-TOF	Dog	German Shepherd Dog	11y	Male
207	Staphylococcus schleiferi	MALDI-TOF	Dog	German Shepherd Dog	11y	Male
208	Proteus mirabilis	MALDI-TOF	Dog	German Shepherd Dog	7y	Male
209	Staphylococcus pseudintermedius	MALDI-TOF	Dog	Mix	6y	Male castration
210	Staphylococcus pseudintermedius	MALDI-TOF	Dog	Alaskan Malamute	5y	Male castration
210	Corynebacterium auriscanis	MALDI-TOF	Dog	Alaskan Malamute	5y	Male castration
210	Enterococcus faecalis	MALDI-TOF	Dog	Alaskan Malamute	5y	Male castration
211	Staphylococcus pseudintermedius	MALDI-TOF	Dog	Chow Chow	7y	Female
211	Streptococcus agalactiae	MALDI-TOF	Dog	Chow Chow	7y	Female
212	Staphylococcus pseudintermedius	MALDI-TOF	Dog	Japanese Spitzbn	16y	Male castration
213	Escherichia coli	MALDI-TOF	Dog	French Bulldog	3y	Female
214	Staphylococcus pseudintermedius	MALDI-TOF	Dog	French Bulldog	3y	Male
214	Enterococcus faecalis	MALDI-TOF	Dog	French Bulldog	3y	Male
214	Staphylococcus schleiferi	MALDI-TOF	Dog	French Bulldog	3y	Male
215	Staphylococcus schleiferi	MALDI-TOF	Dog	German Shepherd Dog	12y	Male
215	Enterococcus faecalis	MALDI-TOF	Dog	German Shepherd Dog	12y	Male
216	Staphylococcus pseudintermedius	MALDI-TOF	Dog	German Shepherd Dog	2y	Male
217	Staphylococcus schleiferi	MALDI-TOF	Dog	Samoyed	9y	Male
217	Staphylococcus pseudintermedius	MALDI-TOF	Dog	Samoyed	9y	Male
217	Staphylococcus pseudintermedius	MALDI-TOF	Dog	Samoyed	9y	Male
218	Staphylococcus pseudintermedius	MALDI-TOF	Dog	Pug	-	Female
219	Staphylococcus pseudintermedius	MALDI-TOF	Dog	Golden Retriever	2y	Male
220	Pseudomonas aeruginosa	MALDI-TOF	Dog	Golden Retriever	10y	Male
221	Staphylococcus pseudintermedius	MALDI-TOF	Dog	Alaskan Malamute	2y	Male
222	Pseudomonas aeruginosa	MALDI-TOF	Dog	Poodle	7y	Male
223	Staphylococcus pseudintermedius	MALDI-TOF	Dog	Japanese Akita	2y	Male
224	Staphylococcus pseudintermedius	MALDI-TOF	Dog	Mix	9y	Male
225	Staphylococcus intermedius	MALDI-TOF	Dog	German Shepherd Dog	50d	Male
226	Acinetobacter baumannii	MALDI-TOF	Dog	English Springer Spaniel	6y	Male
227	Staphylococcus schleiferi	MALDI-TOF	Dog	Labrador retriever	10y	Male castration
228	Klebsiella pneumoniae	MALDI-TOF	Dog	Cocker Spaniel	15y	Male
228	Staphylococcus pseudintermedius	MALDI-TOF	Dog	Cocker Spaniel	15y	Male
228	Pseudomonas aeruginosa	MALDI-TOF	Dog	Cocker Spaniel	15y	Male
229	Staphylococcus pseudintermedius	MALDI-TOF	Dog	Pomeranian	9y	Male castration
230	Staphylococcus pseudintermedius	MALDI-TOF	Dog	Japanese Akita	6y	Male castration
231	Staphylococcus pseudintermedius	MALDI-TOF	Dog	Mix	7y	Female
232	Staphylococcus pseudintermedius	MALDI-TOF	Dog	Golden Retriever	6y	Male castration
233	Staphylococcus pseudintermedius	MALDI-TOF	Dog	Chow Chow	3y	Male
234	Proteus mirabilis	MALDI-TOF	Dog	German Shepherd Dog	5y	Male
234	Streptococcus canis	MALDI-TOF	Dog	German Shepherd Dog	5y	Male
234	Escherichia coli	MALDI-TOF	Dog	German Shepherd Dog	5y	Male
235	Staphylococcus pseudintermedius	MALDI-TOF	Dog	French Bulldog	2y	Male
236	Staphylococcus pseudintermedius	MALDI-TOF	Dog	Labrador retriever	5y	Male
237	Enterococcus faecalis	MALDI-TOF	Dog	Mix	1y	Female
237	Elizabethkingia miricola	16S rRNA	Dog	Mix	1y	Female
238	Burkholderia contaminans	16S rRNA	Dog	Poodle	8y	Male
239	Enterobacter asburiae	MALDI-TOF	Dog	Poodle	9y	Male
240	Chryseobacterium gleum	MALDI-TOF	Dog	French Bulldog	2y	Male
241	Staphylococcus pseudintermedius	MALDI-TOF	Dog	Mix	9y	Male castration
242	Staphylococcus pseudintermedius	MALDI-TOF	Dog	Bernese Mountain Dog	6y	Female spaying
242	Staphylococcus simulans	MALDI-TOF	Dog	Bernese Mountain Dog	6y	Female spaying
243	Staphylococcus pseudintermedius	MALDI-TOF	Dog	Mix	11y	Female
244	Staphylococcus pseudintermedius	MALDI-TOF	Dog	Labrador retriever	9m	Female
245	Staphylococcus epidermidis	MALDI-TOF	Dog	Chihuahua	7y	Female
245	Streptococcus canis	MALDI-TOF	Dog	Chihuahua	7y	Female
245	Actinomyces canis	MALDI-TOF	Dog	Chihuahua	7y	Female
246	Staphylococcus pseudintermedius	MALDI-TOF	Dog	Mix	13y	Female
247	Klebsiella pneumoniae	MALDI-TOF	Dog	Bichon Frise	5y	Male
248	Staphylococcus pseudintermedius	MALDI-TOF	Dog	Poodle	5y	Male
249	Staphylococcus pseudintermedius	MALDI-TOF	Dog	Labrador retriever	3y	Female
250	Escherichia coli	MALDI-TOF	Dog	Cocker Spaniel	14y	Female spaying
250	Citrobacter freundii	MALDI-TOF	Dog	Cocker Spaniel	14y	Female spaying
250	Corynebacterium auriscanis	MALDI-TOF	Dog	Cocker Spaniel	14y	Female spaying
251	Bacillus licheniformis	MALDI-TOF	Dog	Poodle	7y	Male
251	Pseudomonas aeruginosa	MALDI-TOF	Dog	Poodle	7y	Male
252	Staphylococcus pseudintermedius	MALDI-TOF	Dog	Rough Collie	9y	Male castration
253	Pseudomonas aeruginosa	MALDI-TOF	Dog	Labrador retriever	4y	Female
253	Enterococcus faecalis	MALDI-TOF	Dog	Labrador retriever	4y	Female
254	Streptococcus canis	MALDI-TOF	Dog	Bichon Frise	9y	Female
254	Staphylococcus pseudintermedius	MALDI-TOF	Dog	Bichon Frise	9y	Female
255	Staphylococcus pseudintermedius	MALDI-TOF	Dog	Dachshund	8y	Male
256	Pseudomonas aeruginosa	MALDI-TOF	Dog	Pit Bull Terrier	6y	Male castration
256	Staphylococcus simulans	MALDI-TOF	Dog	Pit Bull Terrier	6y	Male castration
256	Corynebacterium auriscanis	MALDI-TOF	Dog	Pit Bull Terrier	6y	Male castration
257	Staphylococcus pseudintermedius	MALDI-TOF	Dog	Siberian Husky	7m	Female
258	Escherichia coli	MALDI-TOF	Dog	Poodle	1y	Male
259	Staphylococcus intermedius	MALDI-TOF	Dog	Boston Terrier	2y	Male
260	Staphylococcus pseudintermedius	MALDI-TOF	Dog	Poodle	12y	Male castration
261	Corynebacterium auriscanis	MALDI-TOF	Dog	Bichon Frise	8y	Male castration
262	Streptococcus canis	MALDI-TOF	Dog	Poodle	5y	Male
263	Staphylococcus pseudintermedius	MALDI-TOF	Dog	Poodle	8y	Female spaying
264	Staphylococcus pseudintermedius	MALDI-TOF	Dog	Poodle	11y	Male
265	Pseudomonas aeruginosa	MALDI-TOF	Dog	Mix	14y	Male
265	Escherichia coli	MALDI-TOF	Dog	Mix	14y	Male
265	Klebsiella pneumoniae	MALDI-TOF	Dog	Mix	14y	Male
266	Streptococcus canis	MALDI-TOF	Dog	Golden Retriever	9y	Male
267	Staphylococcus pseudintermedius	MALDI-TOF	Dog	French Bulldog	4y	Male castration
267	Corynebacterium auriscanis	MALDI-TOF	Dog	French Bulldog	4y	Male castration
267	Enterococcus faecalis	MALDI-TOF	Dog	French Bulldog	4y	Male castration
268	Staphylococcus pseudintermedius	MALDI-TOF	Dog	French Bulldog	4y	Male castration
268	Corynebacterium auriscanis	MALDI-TOF	Dog	French Bulldog	4y	Male castration
269	Staphylococcus pseudintermedius	MALDI-TOF	Dog	Pembroke Welsh Corgi	5y	Male
270	Staphylococcus pseudintermedius	MALDI-TOF	Dog	Yorkshire Terrier	2y	Male
271	Enterobacter cloacae	MALDI-TOF	Dog	Golden Retriever	3y	Male
272	Chryseobacterium gleum	MALDI-TOF	Dog	Golden Retriever	7m	Female
273	Proteus mirabilis	MALDI-TOF	Dog	Cocker Spaniel	17y	Male
273	Streptococcus canis	MALDI-TOF	Dog	Cocker Spaniel	17y	Male
274	Staphylococcus pseudintermedius	MALDI-TOF	Dog	French Bulldog	1y	Male
275	Pseudomonas aeruginosa	MALDI-TOF	Dog	Cocker Spaniel	15y	Male
276	Enterococcus faecalis	MALDI-TOF	Dog	Basset hound	7y	Male castration
276	Escherichia coli	MALDI-TOF	Dog	Basset hound	7y	Male castration
276	Pseudomonas aeruginosa	MALDI-TOF	Dog	Basset hound	7y	Male castration
277	Staphylococcus pseudintermedius	MALDI-TOF	Dog	Poodle	8y	Female spaying
278	Streptococcus canis	MALDI-TOF	Dog	French Bulldog	5y	Male
278	Pasteurella canis	MALDI-TOF	Dog	French Bulldog	5y	Male
278	Proteus mirabilis	MALDI-TOF	Dog	French Bulldog	5y	Male
278	Escherichia coli	MALDI-TOF	Dog	French Bulldog	5y	Male
279	Staphylococcus pseudintermedius	MALDI-TOF	Dog	Labrador retriever	4m	Male
279	Streptococcus canis	MALDI-TOF	Dog	Labrador retriever	4m	Male
280	Pseudomonas aeruginosa	MALDI-TOF	Dog	Labrador retriever	6y	Male
280	Staphylococcus pseudintermedius	MALDI-TOF	Dog	Labrador retriever	6y	Male
280	Enterococcus faecalis	MALDI-TOF	Dog	Labrador retriever	6y	Male
281	Proteus mirabilis	MALDI-TOF	Dog	Golden Retriever	10y	Female
281	Staphylococcus pseudintermedius	MALDI-TOF	Dog	Golden Retriever	10y	Female
282	Pseudomonas aeruginosa	MALDI-TOF	Dog	Pomeranian	12y	Female
283	Staphylococcus pseudintermedius	MALDI-TOF	Dog	Golden Retriever	5y	Female spaying
284	Streptococcus dysgalactiae	MALDI-TOF	Dog	Doberman Pinscher	8y	Female spaying
284	Escherichia coli	MALDI-TOF	Dog	Doberman Pinscher	8y	Female spaying
285	Staphylococcus pseudintermedius	MALDI-TOF	Dog	French Bulldog	3y	Female
285	Bordetella parapertussis	MALDI-TOF	Dog	French Bulldog	3y	Female
286	Staphylococcus pseudintermedius	MALDI-TOF	Dog	Mix	1y	Male
286	Corynebacterium auriscanis	MALDI-TOF	Dog	Mix	1y	Male
287	Staphylococcus pseudintermedius	MALDI-TOF	Dog	Bichon Frise	6y	Male
287	Enterococcus faecalis	MALDI-TOF	Dog	Bichon Frise	6y	Male
288	Pasteurella canis	MALDI-TOF	Dog	Siberian Husky	3y	Male
288	Bacillus taeanensis	MALDI-TOF	Dog	Siberian Husky	3y	Male
289	Staphylococcus pseudintermedius	MALDI-TOF	Dog	Shiba Inu	8y	Male castration
290	Proteus mirabilis	MALDI-TOF	Dog	French Bulldog	4y	Male castration
291	Enterococcus faecalis	MALDI-TOF	Dog	Yorkshire Terrier	4y	Male
292	Pseudomonas aeruginosa	MALDI-TOF	Dog	Shiba Inu	6y	Female spaying
293	Staphylococcus pseudintermedius	MALDI-TOF	Dog	Rough Collie	9y	Female spaying
294	Pseudomonas aeruginosa	MALDI-TOF	Dog	Siberian Husky	7y	Female
295	Staphylococcus pseudintermedius	MALDI-TOF	Dog	French Bulldog	4y	Male
296	Proteus mirabilis	MALDI-TOF	Dog	English Bulldog	4y	Male
296	Escherichia coli	MALDI-TOF	Dog	English Bulldog	4y	Male
296	Staphylococcus schleiferi	MALDI-TOF	Dog	English Bulldog	4y	Male
297	Staphylococcus intermedius	MALDI-TOF	Dog	Schnauzer	13y	Female spaying
298	Rothia nasimurium	MALDI-TOF	Dog	French Bulldog	3y	Male
298	Streptococcus canis	MALDI-TOF	Dog	French Bulldog	3y	Male
298	Corynebacterium amycolatum	MALDI-TOF	Dog	French Bulldog	3y	Male
298	Proteus mirabilis	MALDI-TOF	Dog	French Bulldog	3y	Male
299	Proteus mirabilis	MALDI-TOF	Dog	French Bulldog	3y	Male
299	Staphylococcus schleiferi	MALDI-TOF	Dog	French Bulldog	3y	Male
299	Corynebacterium auriscanis	MALDI-TOF	Dog	French Bulldog	3y	Male
300	Staphylococcus pseudintermedius	MALDI-TOF	Dog	Bichon Frise	2y	Male
301	Staphylococcus pseudintermedius	MALDI-TOF	Dog	Bichon Frise	4y	Male
302	Staphylococcus pseudintermedius	MALDI-TOF	Dog	Golden Retriever	4y	Male
302	Bacillus licheniformis	MALDI-TOF	Dog	Golden Retriever	4y	Male
303	Pseudomonas aeruginosa	MALDI-TOF	Dog	Poodle	3y	Female
304	Staphylococcus schleiferi	MALDI-TOF	Dog	Beagle	5y	Female
304	Bacillus megaterium	MALDI-TOF	Dog	Beagle	5y	Female
304	Corynebacterium imitans	MALDI-TOF	Dog	Beagle	5y	Female
305	Staphylococcus pseudintermedius	MALDI-TOF	Dog	Border Collie	7y	Female spaying
306	Bacillus sonorensis	MALDI-TOF	Dog	French Bulldog	1y	Male
307	Staphylococcus pseudintermedius	MALDI-TOF	Dog	Border Collie	8y	Male
308	Escherichia coli	MALDI-TOF	Dog	Mix	3y	Male castration
308	Bifidobacterium ruminantium	16S rRNA	Dog	Mix	3y	Male castration
308	Pasteurella canis	MALDI-TOF	Dog	Mix	3y	Male castration
309	Staphylococcus pseudintermedius	MALDI-TOF	Dog	Pembroke Welsh Corgi	8y	Male castration
310	Achromobacter xylosoxidans	16S rRNA	Dog	Mix	4y	Male
310	Achromobacter dolens	MALDI-TOF	Dog	Mix	4y	Male
310	Achromobacter piechaudii	MALDI-TOF	Dog	Mix	4y	Male
310	Cellulosimicrobium cellulans	MALDI-TOF	Dog	Mix	4y	Male
311	Staphylococcus pseudintermedius	MALDI-TOF	Dog	American bully pitbull	3y	Female
312	Escherichia coli	MALDI-TOF	Dog	American bully pitbull	4y	Female
313	Staphylococcus pseudintermedius	MALDI-TOF	Dog	Mix	7y	Female
314	Staphylococcus pseudintermedius	MALDI-TOF	Dog	Poodle	6y	Male
314	Leclercia adecarboxylata	MALDI-TOF	Dog	Poodle	6y	Male
315	Staphylococcus pseudintermedius	MALDI-TOF	Dog	German Shepherd Dog	4y	Male
315	Staphylococcus aureus	MALDI-TOF	Dog	German Shepherd Dog	4y	Male
316	Escherichia coli	MALDI-TOF	Dog	Labrador retriever	1y	Male castration
317	Staphylococcus pseudintermedius	MALDI-TOF	Dog	Beagle	5y	Male
318	Staphylococcus pseudintermedius	MALDI-TOF	Dog	Pug	4y	Female
319	Staphylococcus pseudintermedius	MALDI-TOF	Dog	Labrador retriever	3y	Female
320	Staphylococcus aureus	MALDI-TOF	Dog	Alaskan Malamute	11y	Male
320	Staphylococcus pseudintermedius	MALDI-TOF	Dog	Alaskan Malamute	11y	Male
321	Staphylococcus pseudintermedius	MALDI-TOF	Dog	Mix	12y	Female
322	Pasteurella canis	MALDI-TOF	Dog	Cocker Spaniel	6y	Male
322	Streptococcus minor	MALDI-TOF	Dog	Cocker Spaniel	6y	Male
323	Staphylococcus pseudintermedius	MALDI-TOF	Dog	French Bulldog	3y	Male
323	Pluralibacter gergoviae	MALDI-TOF	Dog	French Bulldog	3y	Male
324	Pseudomonas aeruginosa	MALDI-TOF	Dog	Poodle	5y	Female
325	Escherichia coli	MALDI-TOF	Dog	Poodle	-	-
325	Staphylococcus haemolyticus	MALDI-TOF	Dog	Poodle	-	-
325	Pseudomonas aeruginosa	MALDI-TOF	Dog	Poodle	-	-
326	Staphylococcus pseudintermedius	MALDI-TOF	Dog	Golden Retriever	-	Female
326	Micrococcus luteus	MALDI-TOF	Dog	Golden Retriever	-	Female
327	Klebsiella pneumoniae	MALDI-TOF	Dog	Labrador retriever	11m	Male
328	Pseudomonas aeruginosa	MALDI-TOF	Dog	Pembroke Welsh Corgi	2y	Female
329	Staphylococcus pseudintermedius	MALDI-TOF	Dog	French Bulldog	9y	Male
330	Brevibacterium casei	MALDI-TOF	Dog	German Shepherd Dog	10m	Male
330	Sphingobacterium mizutaii	MALDI-TOF	Dog	German Shepherd Dog	10m	Male
330	Serratia marcescens	MALDI-TOF	Dog	German Shepherd Dog	10m	Male
330	Sphingobacterium cellulitidis	16S rRNA	Dog	German Shepherd Dog	10m	Male
330	Enemella evansiae	MALDI-TOF	Dog	German Shepherd Dog	10m	Male
330	Ponticoccus gilvus	MALDI-TOF	Dog	German Shepherd Dog	10m	Male
331	Escherichia coli	MALDI-TOF	Dog	German Shepherd Dog	10m	Female
332	Proteus mirabilis	MALDI-TOF	Dog	German Shepherd Dog	10y	Male
332	Providencia stuartii	MALDI-TOF	Dog	German Shepherd Dog	10y	Male
333	Pseudomonas aeruginosa	MALDI-TOF	Dog	Japanese Akita	3y	Male
334	Staphylococcus pseudintermedius	MALDI-TOF	Dog	Japanese Akita	4y	Male
334	Pseudomonas aeruginosa	MALDI-TOF	Dog	Japanese Akita	4y	Male
335	Pseudomonas aeruginosa	MALDI-TOF	Dog	Siberian Husky	16y	Male
336	Streptococcus constellatus	MALDI-TOF	Dog	Golden Retriever	6y	Male
337	Escherichia coli	MALDI-TOF	Dog	Staffordshire Bull Terrier	3y	Female spaying
338	Staphylococcus pseudintermedius	MALDI-TOF	Dog	Staffordshire Bull Terrier	3y	Female spaying
339	Staphylococcus pseudintermedius	MALDI-TOF	Dog	Alaskan Malamute	8y	Female spaying
340	Staphylococcus pseudintermedius	MALDI-TOF	Dog	Border Collie	9y	Male
341	Staphylococcus pseudintermedius	MALDI-TOF	Dog	German Shepherd Dog	8y	Male
342	Escherichia coli	MALDI-TOF	Dog	French Bulldog	3y	Male
343	Staphylococcus pseudintermedius	MALDI-TOF	Dog	Mix	12y	Female spaying
344	Staphylococcus pseudintermedius	MALDI-TOF	Dog	Doberman Pinscher	2y	Male
344	Enterobacter asburiae	MALDI-TOF	Dog	Doberman Pinscher	2y	Male
344	Staphylococcus epidermidis	MALDI-TOF	Dog	Doberman Pinscher	2y	Male
345	Staphylococcus schleiferi	MALDI-TOF	Dog	Mix	15y	Female
345	Corynebacterium auriscanis	MALDI-TOF	Dog	Mix	15y	Female
346	Staphylococcus schleiferi	MALDI-TOF	Dog	Poddle	4y	Male
347	Staphylococcus pseudintermedius	MALDI-TOF	Dog	Golden Retriever	9y	Male
347	Staphylococcus pseudintermedius	MALDI-TOF	Dog	Golden Retriever	9y	Male
348	Streptococcus canis	MALDI-TOF	Dog	Labrador retriever	12y	Male
349	Acinetobacter baumannii	MALDI-TOF	Dog	Mix	13y	Female spaying
349	Staphylococcus epidermidis	MALDI-TOF	Dog	Mix	13y	Female spaying
350	Klebsiella pneumoniae	MALDI-TOF	Dog	Belgian Malinois	2y	Female
351	Staphylococcus pseudintermedius	MALDI-TOF	Dog	English Bulldog	3y	Female
351	Streptococcus halichoeri	MALDI-TOF	Dog	English Bulldog	3y	Female
352	Streptococcus anginosus	MALDI-TOF	Dog	Border Collie	11y	Male
353	Staphylococcus schleiferi	MALDI-TOF	Dog	Alaskan Malamute	5y	Male
353	Haemophilus haemoglobinophilus	MALDI-TOF	Dog	Alaskan Malamute	5y	Male
353	Pasteurellaceae bacterium	MALDI-TOF	Dog	Alaskan Malamute	5y	Male
354	Staphylococcus pseudintermedius	MALDI-TOF	Dog	French Bulldog	6y	Male
354	Enterococcus faecalis	MALDI-TOF	Dog	French Bulldog	6y	Male
355	Staphylococcus pseudintermedius	MALDI-TOF	Dog	Mix	9y	Female spaying
355	Streptococcus canis	MALDI-TOF	Dog	Mix	9y	Female spaying
356	Serratia marcescens	MALDI-TOF	Dog	west highland white terrier	7y	-
357	Pseudomonas paralactis	MALDI-TOF	Dog	Alaskan Malamute	10y	Male
357	Proteus mirabilis	MALDI-TOF	Dog	Alaskan Malamute	10y	Male
358	Escherichia coli	MALDI-TOF	Dog	Golden Retriever	11y	Female
358	Staphylococcus intermedius	MALDI-TOF	Dog	Golden Retriever	11y	Female
359	Proteus mirabilis	MALDI-TOF	Dog	Rottweiler	2y	Male
360	Staphylococcus pseudintermedius	MALDI-TOF	Dog	Chow Chow	9y	Male
361	Staphylococcus pseudintermedius	MALDI-TOF	Dog	Chow Chow	9y	Male
361	Escherichia coli	MALDI-TOF	Dog	Chow Chow	9y	Male
362	Streptococcus dysgalactiae	MALDI-TOF	Dog	German Shepherd Dog	7y	Male
362	Staphylococcus schleiferi	MALDI-TOF	Dog	German Shepherd Dog	7y	Male
363	Staphylococcus pseudintermedius	MALDI-TOF	Dog	Poodle	10y	Female spaying
364	Staphylococcus pseudintermedius	MALDI-TOF	Dog	Golden Retriever	3y	Male
365	Staphylococcus schleiferi	MALDI-TOF	Dog	Golden Retriever	7y	Male
365	Enterococcus avium	MALDI-TOF	Dog	Golden Retriever	7y	Male
365	Proteus mirabilis	MALDI-TOF	Dog	Golden Retriever	7y	Male
366	Staphylococcus pseudintermedius	MALDI-TOF	Dog	Golden Retriever	5y	Male castration
367	Proteus mirabilis	MALDI-TOF	Dog	Poodle	3y	Male
368	Pseudomonas aeruginosa	MALDI-TOF	Dog	Labrador retriever	9y	Male
368	Staphylococcus pseudintermedius	MALDI-TOF	Dog	Labrador retriever	9y	Male
368	Corynebacterium auriscanis	MALDI-TOF	Dog	Labrador retriever	9y	Male
369	Staphylococcus pseudintermedius	MALDI-TOF	Dog	Labrador retriever	8y	Female spaying
370	Staphylococcus pseudintermedius	MALDI-TOF	Dog	Labrador retriever	9y	Male castration
370	Streptococcus dysgalactiae	MALDI-TOF	Dog	Labrador retriever	9y	Male castration
371	Staphylococcus pseudintermedius	MALDI-TOF	Dog	English Bulldog	7y	Male castration
371	Enterococcus faecium	MALDI-TOF	Dog	English Bulldog	7y	Male castration
372	Staphylococcus pseudintermedius	MALDI-TOF	Dog	Shiba Inu	4y	Male
373	Actinomyces hordeovulneris	MALDI-TOF	Dog	Poodle	14y	Female
373	Actinomyces hordeovulneris	MALDI-TOF	Dog	Poodle	14y	Female
374	Proteus mirabilis	MALDI-TOF	Dog	Golden Retriever	8y	Male
375	Staphylococcus pseudintermedius	MALDI-TOF	Dog	Labrador retriever	2y	Male
376	Staphylococcus pseudintermedius	MALDI-TOF	Dog	Poodle	1y	Female
377	Staphylococcus schleiferi	MALDI-TOF	Dog	German Shepherd Dog	8y	Male
378	Streptococcus canis	MALDI-TOF	Dog	Poodle	8y	Male
379	Staphylococcus pseudintermedius	MALDI-TOF	Dog	French Bulldog	6m	Male
379	Pseudomonas aeruginosa	MALDI-TOF	Dog	French Bulldog	6m	Male
380	Pseudomonas aeruginosa	MALDI-TOF	Dog	German Shepherd Dog	8y	Male
381	Staphylococcus schleiferi	MALDI-TOF	Dog	English Bulldog	7y	Male
381	Corynebacterium auriscanis	MALDI-TOF	Dog	English Bulldog	7y	Male
382	Staphylococcus pseudintermedius	MALDI-TOF	Dog	Golden Retriever	4y	Male
383	Staphylococcus pseudintermedius	MALDI-TOF	Dog	French Bulldog	3y	Female spaying
384	Staphylococcus pseudintermedius	MALDI-TOF	Dog	Labrador retriever	8y	Male castration
385	Dermabacter hominis	MALDI-TOF	Dog	Labrador retriever	2y	Male
386	Pseudomonas aeruginosa	MALDI-TOF	Dog	Cocker Spaniel	14y	Male castration
386	Moraxella canis	MALDI-TOF	Dog	Cocker Spaniel	14y	Male castration
387	Pseudomonas aeruginosa	MALDI-TOF	Dog	Labrador retriever	5y	Female
387	Staphylococcus pseudintermedius	MALDI-TOF	Dog	Labrador retriever	5y	Female
388	Staphylococcus pseudintermedius	MALDI-TOF	Dog	German Shepherd Dog	4y	Male
388	Escherichia coli	MALDI-TOF	Dog	German Shepherd Dog	4y	Male
389	Bacillus megaterium	MALDI-TOF	Dog	Miniature pinscher	2y	Male
389	Bacillus asahii	MALDI-TOF	Dog	Miniature pinscher	2y	Male
390	Staphylococcus pseudintermedius	MALDI-TOF	Dog	French Bulldog	5m	Male
391	Staphylococcus pseudintermedius	MALDI-TOF	Dog	German Shepherd Dog	6y	Male
391	Streptococcus halichoeri	MALDI-TOF	Dog	German Shepherd Dog	6y	Male
392	Staphylococcus pseudintermedius	MALDI-TOF	Dog	French Bulldog	2y	Female
393	Staphylococcus schleiferi	MALDI-TOF	Dog	Rottweiler	7y	Male
394	Staphylococcus pseudintermedius	MALDI-TOF	Dog	Japanese Akita	2y	Male
395	Enterobacter cloacae	MALDI-TOF	Dog	German Shepherd Dog	2y	Male
395	Pseudomonas aeruginosa	MALDI-TOF	Dog	German Shepherd Dog	2y	Male
396	Staphylococcus pseudintermedius	MALDI-TOF	Dog	German Shepherd Dog	2y	Male castration
396	Enterobacter cloacae	MALDI-TOF	Dog	German Shepherd Dog	2y	Male castration
397	Staphylococcus pseudintermedius	MALDI-TOF	Dog	English Bulldog	4y	Male
398	Proteus mirabilis	MALDI-TOF	Dog	French Bulldog	5y	Female
398	Enterobacter cloacae	MALDI-TOF	Dog	French Bulldog	5y	Female
399	Moraxella canis	MALDI-TOF	Dog	Samoyed	2y	Male
400	Klebsiella pneumoniae	MALDI-TOF	Dog	Schnauzer	11y	Male
400	Escherichia coli	MALDI-TOF	Dog	Schnauzer	11y	Male
401	Staphylococcus pseudintermedius	MALDI-TOF	Dog	Bichon Frise	6y	Male
401	Corynebacterium auriscanis	MALDI-TOF	Dog	Bichon Frise	6y	Male
402	Staphylococcus pseudintermedius	MALDI-TOF	Dog	Poodle	8y	Male
403	Proteus mirabilis	MALDI-TOF	Dog	Poodle	8y	Male
404	Staphylococcus pseudintermedius	MALDI-TOF	Dog	Labrador retriever	10y	Male castration
404	Acinetobacter baumannii	MALDI-TOF	Dog	Labrador retriever	10y	Male castration
404	Staphylococcus warneri	MALDI-TOF	Dog	Labrador retriever	10y	Male castration
404	Streptococcus dysgalactiae	MALDI-TOF	Dog	Labrador retriever	10y	Male castration
405	Staphylococcus pseudintermedius	MALDI-TOF	Dog	Poodle	12y	Male
406	Staphylococcus schleiferi	MALDI-TOF	Dog	German Shepherd Dog	9y	Female
406	Staphylococcus pseudintermedius	MALDI-TOF	Dog	German Shepherd Dog	9y	Female
407	Staphylococcus pseudintermedius	MALDI-TOF	Dog	Poodle	14y	Female spaying
408	Staphylococcus pseudintermedius	MALDI-TOF	Dog	French Bulldog	1y	Male
409	Streptococcus canis	MALDI-TOF	Dog	Japanese Akita	4m	Male
410	Staphylococcus pseudintermedius	MALDI-TOF	Dog	Labrador retriever	15y	Male
410	Klebsiella pneumoniae	16S rRNA	Dog	Labrador retriever	15y	Male
410	Pseudomonas aeruginosa	MALDI-TOF	Dog	Labrador retriever	15y	Male
411	Bacillus methylotrophicus	MALDI-TOF	Dog	German Shepherd Dog	1y	Female
412	Proteus mirabilis	MALDI-TOF	Dog	Cocker Spaniel	15y	Female spaying
412	Staphylococcus pseudintermedius	MALDI-TOF	Dog	Cocker Spaniel	15y	Female spaying
413	Staphylococcus intermedius	MALDI-TOF	Dog	west highland white terrier	8y	Male
414	Pseudomonas aeruginosa	MALDI-TOF	Dog	Alaskan Malamute	9y	Male
414	Escherichia coli	MALDI-TOF	Dog	Alaskan Malamute	9y	Male
414	Staphylococcus epidermidis	MALDI-TOF	Dog	Alaskan Malamute	9y	Male
415	Staphylococcus pseudintermedius	MALDI-TOF	Dog	Golden Retriever	9y	Male
416	Staphylococcus aureus	MALDI-TOF	Dog	Labrador retriever	12y	Male
416	Staphylococcus pseudintermedius	MALDI-TOF	Dog	Labrador retriever	12y	Male
417	Staphylococcus pseudintermedius	MALDI-TOF	Dog	west highland white terrier	4y	Male
418	Streptococcus canis	MALDI-TOF	Dog	German Shepherd Dog	7y	Male
419	Staphylococcus pseudintermedius	MALDI-TOF	Dog	French Bulldog	2y	Male
419	Moraxella canis	MALDI-TOF	Dog	French Bulldog	2y	Male
420	Staphylococcus pseudintermedius	MALDI-TOF	Dog	Golden Retriever	1y	Female
421	Staphylococcus pseudintermedius	MALDI-TOF	Dog	Poodle	2y	Female
422	Staphylococcus pseudintermedius	MALDI-TOF	Dog	Golden Retriever	8y	-
422	Pseudomonas aeruginosa	MALDI-TOF	Dog	Golden Retriever	8y	-
423	Pasteurella canis	MALDI-TOF	Dog	Golden Retriever	1y	Male
424	Actinomyces sp	MALDI-TOF	Dog	Poodle	5y	Male
425	Staphylococcus pseudintermedius	MALDI-TOF	Dog	Golden Retriever	10y	Female spaying
426	Pseudomonas aeruginosa	MALDI-TOF	Dog	Golden Retriever	10y	Female spaying
426	Citrobacter freundii	MALDI-TOF	Dog	Golden Retriever	10y	Female spaying
426	Corynebacterium amycolatum	MALDI-TOF	Dog	Golden Retriever	10y	Female spaying
426	Staphylococcus pseudintermedius	MALDI-TOF	Dog	Golden Retriever	10y	Female spaying
427	Staphylococcus simulans	MALDI-TOF	Dog	Golden Retriever	10y	Female spaying
427	Enterococcus avium	MALDI-TOF	Dog	Golden Retriever	11y	Female spaying
427	Corynebacterium amycolatum	MALDI-TOF	Dog	Golden Retriever	12y	Female spaying
427	Helcococcus kunzii	MALDI-TOF	Dog	Golden Retriever	13y	Female spaying
428	Enterobacter cloacae	MALDI-TOF	Dog	Poodle	3y	Male castration
429	Pseudomonas aeruginosa	MALDI-TOF	Dog	Schnauzer	6y	Male
429	Staphylococcus pseudintermedius	16S rRNA	Dog	Schnauzer	6y	Male
429	Corynebacterium auriscanis	MALDI-TOF	Dog	Schnauzer	6y	Male
430	Staphylococcus pseudintermedius	MALDI-TOF	Dog	German Shepherd Dog	3y	Female
431	Corynebacterium auriscanis	MALDI-TOF	Dog	Golden Retriever	8y	Male
431	Enterococcus faecalis	MALDI-TOF	Dog	Golden Retriever	8y	Male
431	Pseudomonas aeruginosa	MALDI-TOF	Dog	Golden Retriever	8y	Male
431	Escherichia coli	MALDI-TOF	Dog	Golden Retriever	9y	Male
432	Staphylococcus intermedius	MALDI-TOF	Dog	Chow Chow	2y	Female
432	Pseudomonas aeruginosa	MALDI-TOF	Dog	Chow Chow	2y	Female
433	Escherichia coli	MALDI-TOF	Dog	Belgian Shepherd Dog	3y	Male
434	Staphylococcus pseudintermedius	MALDI-TOF	Dog	Old English Sheepdog	11y	Male
435	Staphylococcus aureus	MALDI-TOF	Dog	Airedale Terrier	2y	Female spaying
436	Staphylococcus intermedius	MALDI-TOF	Dog	German Shepherd Dog	9y	Female spaying
436	Escherichia coli	MALDI-TOF	Dog	German Shepherd Dog	9y	Female spaying
437	Staphylococcus pseudintermedius	MALDI-TOF	Dog	French Bulldog	2y	Female
437	Bacillus cereus	MALDI-TOF	Dog	French Bulldog	2y	Female
438	Staphylococcus pseudintermedius	MALDI-TOF	Dog	Poodle	8y	Female
438	Enterococcus faecalis	MALDI-TOF	Dog	Poodle	8y	Female
438	Pseudomonas aeruginosa	MALDI-TOF	Dog	Poodle	8y	Female
439	Staphylococcus pseudintermedius	MALDI-TOF	Dog	Chihuahua	10y	Male
439	Staphylococcus aureus	MALDI-TOF	Dog	Chihuahua	10y	Male
440	Actinomyces canis	MALDI-TOF	Dog	Golden Retriever	6y	Male
441	Staphylococcus pseudintermedius	MALDI-TOF	Dog	Poodle	2y	Male
441	Staphylococcus hominis	MALDI-TOF	Dog	Poodle	2y	Male
442	Pseudomonas aeruginosa	MALDI-TOF	Dog	Bichon Frise	4y	Female spaying
442	Staphylococcus pseudintermedius	MALDI-TOF	Dog	Bichon Frise	4y	Female spaying
443	Raoultella ornithinolytica	MALDI-TOF	Dog	Alaskan Malamute	7y	Female
444	Staphylococcus pseudintermedius	MALDI-TOF	Dog	Alaskan Malamute	8y	Male
445	Staphylococcus intermedius	MALDI-TOF	Dog	Border Collie	3y	Male
446	Escherichia coli	MALDI-TOF	Dog	Poodle	6y	Male
446	Enterococcus raffinosus	MALDI-TOF	Dog	Poodle	6y	Male
447	Staphylococcus pseudintermedius	MALDI-TOF	Dog	French Bulldog	2y	Male
447	Bacillus licheniformis	MALDI-TOF	Dog	French Bulldog	2y	Male
447	Streptococcus dysgalactiae	MALDI-TOF	Dog	French Bulldog	2y	Male
448	Enterococcus faecium	MALDI-TOF	Dog	Golden Retriever	6y	Male
449	Staphylococcus equorum	MALDI-TOF	Dog	Rough Collie	4y	Male
449	Arthrobacter stackebrandtii	MALDI-TOF	Dog	Rough Collie	4y	Male
450	Streptococcus canis	MALDI-TOF	Dog	Border Collie	10y	Male
451	Staphylococcus pseudintermedius	MALDI-TOF	Dog	German Shepherd Dog	5y	Female
451	Streptococcus thoraltensis	MALDI-TOF	Dog	German Shepherd Dog	5y	Female
451	Escherichia coli	MALDI-TOF	Dog	German Shepherd Dog	5y	Female
451	Pseudomonas aeruginosa	MALDI-TOF	Dog	German Shepherd Dog	5y	Female
452	Proteus mirabilis	MALDI-TOF	Dog	German Shepherd Dog	6y	Female spaying
452	Enterococcus faecalis	MALDI-TOF	Dog	German Shepherd Dog	6y	Female spaying
453	Pseudomonas aeruginosa	MALDI-TOF	Dog	Siberian Husky	2y	Female spaying
454	Staphylococcus pseudintermedius	MALDI-TOF	Dog	Poodle	11y	Female
454	Moraxella canis	MALDI-TOF	Dog	Poodle	11y	Female
455	Staphylococcus pseudintermedius	MALDI-TOF	Dog	French Bulldog	-	-
456	Staphylococcus pseudintermedius	MALDI-TOF	Dog	French Bulldog	3y	Female spaying
457	Escherichia coli	MALDI-TOF	Dog	Poodle	8y	Male
457	Pseudomonas aeruginosa	MALDI-TOF	Dog	Poodle	8y	Male
458	Pasteurella stomatis	MALDI-TOF	Dog	Pomeranian	14y	Male
458	Streptococcus anginosus	MALDI-TOF	Dog	Pomeranian	14y	Male
458	Streptococcus constellatus	MALDI-TOF	Dog	Pomeranian	14y	Male
459	Pseudomonas aeruginosa	MALDI-TOF	Dog	Mix	14y	Male
459	Neisseria zoodegmatis	MALDI-TOF	Dog	Mix	14y	Male
460	Staphylococcus pseudintermedius	MALDI-TOF	Dog	Mix	8y	Female
461	Escherichia coli	MALDI-TOF	Dog	Poodle	6y	Male castration
462	Staphylococcus pseudintermedius	MALDI-TOF	Dog	French Bulldog	10y	Female
463	Escherichia coli	MALDI-TOF	Dog	west highland white terrier	11y	Male
463	Enterococcus faecalis	MALDI-TOF	Dog	west highland white terrier	11y	Male
464	Staphylococcus pseudintermedius	MALDI-TOF	Dog	Poodle	4y	Female spaying
464	Staphylococcus epidermidis	MALDI-TOF	Dog	Poodle	4y	Female spaying
465	Staphylococcus pseudintermedius	MALDI-TOF	Dog	Shetland sheepdog	4y	Female
466	Bacillus cereus	MALDI-TOF	Dog	Samoyed	10y	Female spaying
467	Staphylococcus pseudintermedius	MALDI-TOF	Dog	Bichon Frise	7y	Female
468	Pseudomonas fluorescens	MALDI-TOF	Dog	Golden Retriever	12y	Female spaying
469	Staphylococcus aureus	MALDI-TOF	Dog	Golden Retriever	5y	Female spaying
469	Corynebacterium auriscanis	MALDI-TOF	Dog	Golden Retriever	5y	Female spaying
470	Streptococcus agalactiae	MALDI-TOF	Dog	Poodle	10y	Female spaying
470	Staphylococcus sciuri	MALDI-TOF	Dog	Poodle	11y	Female spaying
470	Acinetobacter baumannii	MALDI-TOF	Dog	Poodle	12y	Female spaying
471	Staphylococcus pseudintermedius	MALDI-TOF	Dog	German Shepherd Dog	7y	Female spaying
472	Staphylococcus pseudintermedius	MALDI-TOF	Dog	French Bulldog	3y	Male
473	Staphylococcus pseudintermedius	MALDI-TOF	Dog	French Bulldog	14y	Male
474	Staphylococcus pseudintermedius	MALDI-TOF	Dog	English Bulldog	5y	Male
474	Burkholderia cepacia	MALDI-TOF	Dog	English Bulldog	5y	Male
475	Staphylococcus pseudintermedius	MALDI-TOF	Dog	Pit Bull Terrier	3y	Male
476	Staphylococcus pseudintermedius	MALDI-TOF	Dog	French Bulldog	4y	Male
477	Pasteurella canis	MALDI-TOF	Dog	Border Collie	7m	Female
477	Proteus mirabilis	MALDI-TOF	Dog	Border Collie	7m	Female
477	Enterococcus faecalis	MALDI-TOF	Dog	Border Collie	7m	Female
478	Staphylococcus pseudintermedius	MALDI-TOF	Dog	-	5y	Male
479	Escherichia coli	MALDI-TOF	Dog	Pomeranian	14y	Female
480	Staphylococcus pseudintermedius	MALDI-TOF	Dog	Japanese Spitzbn	12y	Male castration
481	Corynebacterium auriscanis	MALDI-TOF	Dog	German Shepherd Dog	5y	Male
481	Streptococcus canis	MALDI-TOF	Dog	German Shepherd Dog	5y	Male
481	Pseudomonas aeruginosa	MALDI-TOF	Dog	German Shepherd Dog	5y	Male
482	Actinomyces canis	MALDI-TOF	Dog	Poodle	6y	Female
482	Actinomyces bowdenii	MALDI-TOF	Dog	Poodle	6y	Female
482	Bacillus sonorensis	MALDI-TOF	Dog	Poodle	6y	Female
483	Staphylococcus pseudintermedius	MALDI-TOF	Dog	Rottweiler	6y	Male
484	Staphylococcus pseudintermedius	MALDI-TOF	Dog	Rottweiler	6y	Male
485	Staphylococcus simulans	MALDI-TOF	Dog	Alaskan Malamute	4y	Male
485	Proteus mirabilis	MALDI-TOF	Dog	Alaskan Malamute	4y	Male
485	Escherichia coli	MALDI-TOF	Dog	Alaskan Malamute	4y	Male
486	Proteus mirabilis	MALDI-TOF	Dog	Bichon Frise	2y	Male
486	Streptococcus canis	MALDI-TOF	Dog	Bichon Frise	2y	Male
486	Citrobacter freundii	MALDI-TOF	Dog	Bichon Frise	2y	Male
487	Staphylococcus pseudintermedius	MALDI-TOF	Dog	French Bulldog	2y	Male
488	Staphylococcus pseudintermedius	MALDI-TOF	Dog	French Bulldog	3y	Male
488	Streptococcus canis	MALDI-TOF	Dog	French Bulldog	3y	Male
489	Bacillus flexus	MALDI-TOF	Dog	Poodle	4y	Male
490	Staphylococcus pseudintermedius	MALDI-TOF	Dog	Poodle	7y	Female spaying
491	Staphylococcus pseudintermedius	MALDI-TOF	Dog	French Bulldog	3y	Male
492	Staphylococcus pseudintermedius	MALDI-TOF	Dog	Schnauzer	12y	Male
493	Pseudomonas aeruginosa	MALDI-TOF	Dog	Mix	8y	Male
493	Staphylococcus schleiferi	MALDI-TOF	Dog	Mix	8y	Male
494	Staphylococcus pseudintermedius	MALDI-TOF	Dog	Chihuahua	9y	Male
495	Staphylococcus pseudintermedius	MALDI-TOF	Dog	Basset hound	1y	Female
495	Escherichia coli	MALDI-TOF	Dog	Basset hound	1y	Female
496	Staphylococcus aureus	MALDI-TOF	Dog	English Springer Spaniel	11y	Male
497	Pseudomonas aeruginosa	MALDI-TOF	Dog	Golden Retriever	5y	Male
497	Enterobacter cloacae	MALDI-TOF	Dog	Golden Retriever	5y	Male
498	Staphylococcus pseudintermedius	MALDI-TOF	Dog	French Bulldog	1y	Female
499	Staphylococcus pseudintermedius	MALDI-TOF	Dog	French Bulldog	3y	Male
500	Escherichia coli	MALDI-TOF	Dog	French Bulldog	5y	Male
501	Staphylococcus pseudintermedius	MALDI-TOF	Dog	French Bulldog	3y	Male
502	Staphylococcus pseudintermedius	MALDI-TOF	Dog	English Bulldog	9m	Male
502	Burkholderia metallica	MALDI-TOF	Dog	English Bulldog	9m	Male
503	Escherichia coli	MALDI-TOF	Dog	French Bulldog	3y	Male
503	Staphylococcus pseudintermedius	MALDI-TOF	Dog	French Bulldog	3y	Male
503	Streptococcus alactolyticus	MALDI-TOF	Dog	French Bulldog	3y	Male
503	Erwinia tracheiphila	MALDI-TOF	Dog	French Bulldog	3y	Male
504	Proteus mirabilis	MALDI-TOF	Dog	Siberian Husky	11y	Male
504	Alcaligenes faecalis	MALDI-TOF	Dog	Siberian Husky	11y	Male
505	Staphylococcus pseudintermedius	MALDI-TOF	Dog	Siberian Husky	13y	Female spaying
506	Escherichia coli	MALDI-TOF	Dog	Japanese Akita	1y	Female
506	Staphylococcus pseudintermedius	MALDI-TOF	Dog	Japanese Akita	1y	Female
506	Pseudomonas aeruginosa	MALDI-TOF	Dog	Japanese Akita	1y	Female
506	Corynebacterium auriscanis	MALDI-TOF	Dog	Japanese Akita	1y	Female
507	Staphylococcus pseudintermedius	MALDI-TOF	Dog	Japanese Akita	1y	Female
508	Staphylococcus pseudintermedius	MALDI-TOF	Dog	Shetland sheepdog	11y	Male
508	Enterococcus avium	MALDI-TOF	Dog	Shetland sheepdog	11y	Male
509	Staphylococcus pseudintermedius	MALDI-TOF	Dog	Mix	8y	Female
510	Pseudomonas aeruginosa	MALDI-TOF	Dog	Poodle	1y	Male
511	Streptococcus canis	MALDI-TOF	Dog	Doberman Pinscher	7y	Female
512	Staphylococcus pseudintermedius	MALDI-TOF	Dog	Poodle	10y	Female spaying
513	Staphylococcus pseudintermedius	MALDI-TOF	Dog	Japanese Akita	5y	Male
514	Escherichia coli	MALDI-TOF	Dog	Poodle	5y	Male castration
515	Staphylococcus pseudintermedius	MALDI-TOF	Dog	Bichon Frise	4y	Male
516	Bacillus megaterium	MALDI-TOF	Dog	Samoyed	9y	Female spaying
516	Bacillus marisflavi	MALDI-TOF	Dog	Samoyed	9y	Female spaying
517	Staphylococcus pseudintermedius	MALDI-TOF	Dog	Papillon	15y	Male
518	Staphylococcus pseudintermedius	MALDI-TOF	Dog	Pug	15y	Male
519	Staphylococcus pseudintermedius	MALDI-TOF	Dog	Pomeranian	12y	Male castration
520	Staphylococcus pseudintermedius	MALDI-TOF	Dog	Pug	11y	Female spaying
521	Staphylococcus pseudintermedius	MALDI-TOF	Dog	Labrador retriever	2y	Male
521	Pasteurella multocida	MALDI-TOF	Dog	Labrador retriever	2y	Male
522	Staphylococcus intermedius	MALDI-TOF	Dog	Golden Retriever	8y	Male
523	Staphylococcus pseudintermedius	MALDI-TOF	Dog	Golden Retriever	9y	Female spaying
523	Enterococcus faecium	MALDI-TOF	Dog	Golden Retriever	9y	Female spaying
524	Staphylococcus pseudintermedius	MALDI-TOF	Dog	French Bulldog	2y	Male
525	Staphylococcus pseudintermedius	MALDI-TOF	Dog	Poodle	10y	Female
526	Staphylococcus pseudintermedius	MALDI-TOF	Dog	Beagle	10y	Male castration
526	Pseudomonas aeruginosa	MALDI-TOF	Dog	Beagle	10y	Male castration
527	Corynebacterium amycolatum	MALDI-TOF	Dog	German Shepherd Dog	13y	Male castration
527	Pseudomonas putida	MALDI-TOF	Dog	German Shepherd Dog	14y	Male castration
527	Streptococcus canis	MALDI-TOF	Dog	German Shepherd Dog	15y	Male castration
528	Streptococcus canis	MALDI-TOF	Dog	Poddle	8m	Male
528	Pseudomonas aeruginosa	MALDI-TOF	Dog	Poddle	8m	Male
529	Pseudomonas aeruginosa	MALDI-TOF	Dog	Shiba Inu	3y	Male
530	Staphylococcus pseudintermedius	MALDI-TOF	Dog	Mix	3y	Female spaying
531	Enterobacter cloacae	MALDI-TOF	Dog	Siberian Husky	14y	Male castration
531	Staphylococcus pseudintermedius	MALDI-TOF	Dog	Siberian Husky	14y	Male castration
532	Staphylococcus pseudintermedius	MALDI-TOF	Dog	Border Collie	9y	-
533	Staphylococcus schleiferi	MALDI-TOF	Dog	Shiba Inu	5y	Female
534	Enterobacter cloacae	MALDI-TOF	Dog	Labrador retriever	4y	Female spaying
534	Klebsiella pneumoniae	MALDI-TOF	Dog	Labrador retriever	4y	Female spaying
535	Staphylococcus pseudintermedius	MALDI-TOF	Dog	Poodle	2y	Female
535	Pseudomonas aeruginosa	MALDI-TOF	Dog	Poodle	2y	Female
536	Staphylococcus pseudintermedius	MALDI-TOF	Dog	Chihuahua	6y	Female
537	Staphylococcus pseudintermedius	MALDI-TOF	Dog	Border Collie	1y	Female
538	Escherichia coli	MALDI-TOF	Dog	Samoyed	7y	Male castration
538	Enterococcus faecalis	MALDI-TOF	Dog	Samoyed	7y	Male castration
539	Proteus mirabilis	MALDI-TOF	Dog	Schnauzer	11y	Male
539	Staphylococcus pseudintermedius	MALDI-TOF	Dog	Schnauzer	11y	Male
540	Enterococcus faecalis	MALDI-TOF	Dog	Mix	8y	Female
540	Proteus mirabilis	MALDI-TOF	Dog	Mix	8y	Female
540	Staphylococcus pseudintermedius	MALDI-TOF	Dog	Mix	16y	Female
542	Escherichia coli	MALDI-TOF	Dog	-	10y	Male
543	Staphylococcus schleiferi	MALDI-TOF	Dog	-	10y	Male
544	Pseudomonas aeruginosa	MALDI-TOF	Dog	-	10y	Male
545	Staphylococcus intermedius	MALDI-TOF	Dog	Samoyed	9y	Male
546	Staphylococcus pseudintermedius	MALDI-TOF	Dog	Pug	3y	Male
547	Staphylococcus schleiferi	MALDI-TOF	Dog	Golden Retriever	5y	Male castration
548	Staphylococcus pseudintermedius	MALDI-TOF	Dog	Miniature pinscher	2y	Male
549	Paenibacillus alvei	MALDI-TOF	Dog	Dachshund	18y	Female
550	Staphylococcus aureus	MALDI-TOF	Dog	Labrador retriever	6y	Male
550	Staphylococcus pseudintermedius	MALDI-TOF	Dog	Labrador retriever	6y	Male
550	Pseudomonas aeruginosa	MALDI-TOF	Dog	Labrador retriever	6y	Male
551	Staphylococcus pseudintermedius	MALDI-TOF	Dog	Labrador retriever	6y	Male
552	Macrococcus canis	MALDI-TOF	Dog	Border Collie	1y	Male
553	Escherichia coli	MALDI-TOF	Dog	American bully pitbull	3y	Male
553	Proteus mirabilis	MALDI-TOF	Dog	American bully pitbull	3y	Male
554	Pseudomonas aeruginosa	MALDI-TOF	Dog	Bichon Frise	11y	Male
555	Stenotrophomonas maltophilia	MALDI-TOF	Dog	Poodle	2y	Male
556	Staphylococcus pseudintermedius	MALDI-TOF	Dog	French Bulldog	6m	Female
557	Staphylococcus pseudintermedius	MALDI-TOF	Dog	Poodle	9y	Male
558	Staphylococcus pseudintermedius	MALDI-TOF	Dog	Siberian Husky	4y	Female
559	Pseudomonas aeruginosa	MALDI-TOF	Dog	Golden Retriever	6y	Female
559	Proteus mirabilis	MALDI-TOF	Dog	Golden Retriever	6y	Female
560	Staphylococcus aureus	MALDI-TOF	Dog	Bichon Frise	10y	Female spaying
560	Escherichia coli	MALDI-TOF	Dog	Bichon Frise	10y	Female spaying
560	Staphylococcus schleiferi	MALDI-TOF	Dog	Bichon Frise	10y	Female spaying
561	Staphylococcus schleiferi	MALDI-TOF	Dog	Bichon Frise	10y	Female spaying
562	Streptococcus canis	MALDI-TOF	Dog	Mix	12y	Male
563	Staphylococcus pseudintermedius	MALDI-TOF	Dog	Rottweiler	5y	Female
563	Proteus mirabilis	MALDI-TOF	Dog	Rottweiler	5y	Female
563	Klebsiella oxytoca	MALDI-TOF	Dog	Rottweiler	5y	Female
564	Staphylococcus pseudintermedius	MALDI-TOF	Dog	Poodle	7y	Male
565	Streptococcus canis	MALDI-TOF	Dog	Labrador retriever	4y	Male
565	Pseudomonas aeruginosa	MALDI-TOF	Dog	Labrador retriever	4y	Male
566	Staphylococcus pseudintermedius	MALDI-TOF	Dog	Pug	14y	Male
567	Enterobacter kobei	MALDI-TOF	Dog	Poodle	5y	Male
567	Klebsiella pneumoniae	MALDI-TOF	Dog	Poodle	5y	Male
568	Klebsiella pneumoniae	MALDI-TOF	Dog	Poodle	5y	Male
569	Staphylococcus pseudintermedius	MALDI-TOF	Dog	Bichon Frise	8y	Female
569	Escherichia coli	MALDI-TOF	Dog	Bichon Frise	8y	Female
570	Staphylococcus pseudintermedius	MALDI-TOF	Dog	Schnauzer	14y	Female spaying
570	Arthrobacter scleromae	MALDI-TOF	Dog	Schnauzer	14y	Female spaying
571	Staphylococcus schleiferi	MALDI-TOF	Dog	Samoyed	10y	Female spaying
572	Staphylococcus pseudintermedius	MALDI-TOF	Dog	Samoyed	10y	Female spaying
573	Enterobacter cloacae	MALDI-TOF	Dog	Golden Retriever	4y	Male castration
574	Pasteurella canis	MALDI-TOF	Dog	Poddle	7m	Male
574	Enterococcus faecalis	MALDI-TOF	Dog	Poddle	7m	Male
575	Pseudomonas aeruginosa	MALDI-TOF	Dog	Poodle	3y	Female
576	Staphylococcus pseudintermedius	MALDI-TOF	Dog	French Bulldog	10m	Male
576	Pseudomonas aeruginosa	MALDI-TOF	Dog	French Bulldog	10m	Male
576	Klebsiella variicola	MALDI-TOF	Dog	French Bulldog	10m	Male
577	Escherichia coli	MALDI-TOF	Dog	Cocker Spaniel	14y	Male
577	Klebsiella aerogenes	MALDI-TOF	Dog	Cocker Spaniel	15y	Male
577	Staphylococcus pseudintermedius	MALDI-TOF	Dog	Cocker Spaniel	16y	Male
578	Klebsiella pneumoniae	MALDI-TOF	Dog	Golden Retriever	11y	Male
578	Pseudomonas aeruginosa	MALDI-TOF	Dog	Golden Retriever	11y	Male
579	Pseudomonas aeruginosa	MALDI-TOF	Dog	Golden Retriever	11y	Male castration
580	Klebsiella pneumoniae	MALDI-TOF	Dog	Golden Retriever	11y	Male
580	Pseudomonas aeruginosa	MALDI-TOF	Dog	Golden Retriever	12y	Male
581	Staphylococcus pseudintermedius	MALDI-TOF	Dog	Labrador retriever	2y	Female spaying
581	Corynebacterium auriscanis	MALDI-TOF	Dog	Labrador retriever	2y	Female spaying
582	Staphylococcus schleiferi	MALDI-TOF	Dog	Poodle	6y	Male
582	Achromobacter xylosoxidans	MALDI-TOF	Dog	Poodle	6y	Male
583	Pasteurella canis	MALDI-TOF	Dog	Labrador retriever	8y	Male
584	Staphylococcus aureus	MALDI-TOF	Dog	Pug	7y	Male
585	Staphylococcus pseudintermedius	MALDI-TOF	Dog	Labrador retriever	4y	Male
586	Staphylococcus pseudintermedius	MALDI-TOF	Dog	Bichon Frise	1y	Female
587	Staphylococcus pseudintermedius	MALDI-TOF	Dog	Bichon Frise	1y	Female
587	Pseudomonas aeruginosa	MALDI-TOF	Dog	Bichon Frise	1y	Female
588	Staphylococcus pseudintermedius	MALDI-TOF	Dog	Samoyed	3y	Male
589	Staphylococcus pseudintermedius	MALDI-TOF	Dog	French Bulldog	9y	Male
590	Staphylococcus schleiferi	MALDI-TOF	Dog	Poodle	11y	Male castration
591	Enterococcus faecium	MALDI-TOF	Dog	Poodle	11y	Male castration
592	Staphylococcus pseudintermedius	MALDI-TOF	Dog	Cocker Spaniel	2y	Female
592	Escherichia coli	MALDI-TOF	Dog	Cocker Spaniel	2y	Female
592	Streptococcus agalactiae	MALDI-TOF	Dog	Cocker Spaniel	2y	Female
593	Staphylococcus pseudintermedius	MALDI-TOF	Dog	Poodle	6y	Female
594	Staphylococcus pseudintermedius	MALDI-TOF	Dog	Doberman Pinscher	5m	Male
595	Pseudomonas aeruginosa	MALDI-TOF	Dog	Labrador retriever	5y	Male
595	Staphylococcus pseudintermedius	MALDI-TOF	Dog	Labrador retriever	5y	Male
596	Escherichia coli	MALDI-TOF	Dog	Canary dog	4y	Male
597	Staphylococcus pseudintermedius	MALDI-TOF	Dog	Doberman Pinscher	6m	Male
597	Staphylococcus pseudintermedius	MALDI-TOF	Dog	Doberman Pinscher	6m	Male
598	Staphylococcus intermedius	MALDI-TOF	Dog	Doberman Pinscher	1y	Male
599	Staphylococcus pseudintermedius	MALDI-TOF	Dog	Japanese Akita	3y	Male
600	Staphylococcus intermedius	MALDI-TOF	Dog	Samoyed	12y	Male
601	Staphylococcus pseudintermedius	MALDI-TOF	Dog	Doberman Pinscher	3y	Male
601	Escherichia coli	MALDI-TOF	Dog	Doberman Pinscher	3y	Male
602	Bacillus megaterium	MALDI-TOF	Dog	Labrador retriever	8m	Female
603	Staphylococcus pseudintermedius	MALDI-TOF	Dog	German Shepherd Dog	5y	Male
603	Neisseria animaloris	MALDI-TOF	Dog	German Shepherd Dog	5y	Male
603	Corynebacterium diphtheriae	MALDI-TOF	Dog	German Shepherd Dog	5y	Male
603	Streptococcus anginosus	MALDI-TOF	Dog	German Shepherd Dog	5y	Male
604	Pseudomonas aeruginosa	MALDI-TOF	Dog	Labrador retriever	7y	Male castration
604	Escherichia coli	MALDI-TOF	Dog	Labrador retriever	7y	Male castration
605	Staphylococcus pseudintermedius	MALDI-TOF	Dog	Labrador retriever	10y	Male
606	Staphylococcus pseudintermedius	MALDI-TOF	Dog	Labrador retriever	9y	Male
607	Escherichia coli	MALDI-TOF	Dog	Mix	14y	Female spaying
607	Staphylococcus intermedius	MALDI-TOF	Dog	Mix	14y	Female spaying
608	Moraxella osloensis	MALDI-TOF	Dog	Poodle	5y	Female
609	Staphylococcus pseudintermedius	MALDI-TOF	Dog	Border Collie	4y	Female
610	Staphylococcus pseudintermedius	MALDI-TOF	Dog	Golden Retriever	1y	Male
611	Streptococcus canis	MALDI-TOF	Dog	Chow Chow	9y	Male
612	Staphylococcus pseudintermedius	MALDI-TOF	Dog	German Shepherd Dog	5y	Male
613	Staphylococcus pseudintermedius	MALDI-TOF	Dog	Bedlington Terrier	6y	Male
614	Staphylococcus pseudintermedius	MALDI-TOF	Dog	German Shepherd Dog	6y	Male
615	Staphylococcus epidermidis	MALDI-TOF	Dog	German Shepherd Dog	6y	Male
616	Enterococcus faecalis	MALDI-TOF	Dog	Mix	1y	Female
616	Acinetobacter calcoaceticus	16S rRNA	Dog	Mix	1y	Female
616	Escherichia coli	MALDI-TOF	Dog	Mix	1y	Female
617	Staphylococcus pseudintermedius	MALDI-TOF	Dog	Poodle	9m	Male
617	Staphylococcus intermedius	MALDI-TOF	Dog	Poodle	9m	Male
618	Pseudomonas aeruginosa	MALDI-TOF	Dog	-	7y	Male
619	Proteus mirabilis	MALDI-TOF	Dog	French Bulldog	4y	-
620	Staphylococcus pseudintermedius	MALDI-TOF	Dog	Pomeranian	4y	Male castration
621	Staphylococcus pseudintermedius	MALDI-TOF	Dog	Japanese Akita	11y	Female spaying
622	Corynebacterium auriscanis	MALDI-TOF	Dog	Samoyed	6y	Female spaying
622	Staphylococcus pseudintermedius	MALDI-TOF	Dog	Samoyed	6y	Female spaying
623	Burkholderia cepacia	MALDI-TOF	Dog	Samoyed	10y	Male castration
623	Enterococcus faecium	MALDI-TOF	Dog	Samoyed	10y	Male castration
624	Proteus mirabilis	MALDI-TOF	Dog	Poddle	4y	Male
624	Pseudomonas aeruginosa	MALDI-TOF	Dog	Poddle	6y	Male
625	Acinetobacter ursingii	MALDI-TOF	Dog	Pomeranian	14y	Female
625	Pseudomonas nitroreducens	MALDI-TOF	Dog	Pomeranian	14y	Female
626	Pseudomonas aeruginosa	MALDI-TOF	Dog	Old English Sheepdog	9y	Male
627	Staphylococcus pseudintermedius	MALDI-TOF	Dog	Old English Sheepdog	9y	Male
628	Pseudomonas aeruginosa	MALDI-TOF	Dog	Bichon Frise	8y	Female
628	Enterobacter cloacae	MALDI-TOF	Dog	Bichon Frise	8y	Female
629	Staphylococcus pseudintermedius	MALDI-TOF	Dog	Schnauzer	13y	Male
630	Staphylococcus pseudintermedius	MALDI-TOF	Dog	Poodle	14y	Male
631	Pseudomonas aeruginosa	MALDI-TOF	Dog	Poodle	8y	Male
631	Proteus mirabilis	MALDI-TOF	Dog	Poodle	8y	Male
632	Staphylococcus pseudintermedius	MALDI-TOF	Dog	Miniature pinscher	5y	Male
632	Corynebacterium auriscanis	MALDI-TOF	Dog	Miniature pinscher	5y	Male
632	Enterococcus faecalis	MALDI-TOF	Dog	Miniature pinscher	5y	Male
633	Staphylococcus pseudintermedius	MALDI-TOF	Dog	Poodle	2y	Male
634	Staphylococcus pseudintermedius	MALDI-TOF	Dog	Poodle	6y	Male
634	Corynebacterium auriscanis	MALDI-TOF	Dog	Poodle	6y	Male
634	Pseudomonas aeruginosa	MALDI-TOF	Dog	Poodle	6y	Male
635	Staphylococcus schleiferi	MALDI-TOF	Dog	Siberian Husky	9y	Male
635	Bacillus altitudinis	MALDI-TOF	Dog	Siberian Husky	9y	Male
636	Escherichia coli	MALDI-TOF	Dog	Poodle	15y	Male
637	Pseudomonas aeruginosa	MALDI-TOF	Dog	Siberian Husky	4y	Male
638	Streptococcus canis	MALDI-TOF	Dog	Rottweiler	3y	Male
639	Staphylococcus pseudintermedius	MALDI-TOF	Dog	German Shepherd Dog	5y	Male
640	Staphylococcus pseudintermedius	MALDI-TOF	Dog	German Shepherd Dog	5y	Male
640	Proteus mirabilis	MALDI-TOF	Dog	German Shepherd Dog	5y	Male
640	Escherichia coli	MALDI-TOF	Dog	German Shepherd Dog	5y	Male
641	Staphylococcus pseudintermedius	MALDI-TOF	Dog	Poodle	7y	Male
641	Corynebacterium amycolatum	MALDI-TOF	Dog	Poodle	7y	Male
642	Providencia stuartii	MALDI-TOF	Dog	Golden Retriever	13y	Male
643	Staphylococcus pseudintermedius	MALDI-TOF	Dog	Golden Retriever	8y	Male
644	Pseudomonas aeruginosa	MALDI-TOF	Dog	Poodle	11m	Female
645	Staphylococcus intermedius	MALDI-TOF	Dog	French Bulldog	3y	Female
646	Staphylococcus pseudintermedius	MALDI-TOF	Dog	Japanese Akita	7y	Male
647	Staphylococcus pseudintermedius	MALDI-TOF	Dog	German Shepherd Dog	3y	Male
647	Streptococcus canis	MALDI-TOF	Dog	German Shepherd Dog	3y	Male
648	Staphylococcus pseudintermedius	MALDI-TOF	Dog	German Shepherd Dog	3y	Male
649	Staphylococcus pseudintermedius	MALDI-TOF	Dog	German Shepherd Dog	2y	Male
650	Klebsiella pneumoniae	MALDI-TOF	Dog	Poodle	2y	Female
651	Enterococcus faecium	MALDI-TOF	Dog	Japanese Spitzbn	6y	Female
651	Pseudomonas aeruginosa	MALDI-TOF	Dog	Japanese Spitzbn	6y	Female
652	Klebsiella pneumoniae	MALDI-TOF	Dog	Poodle	5y	Male
652	Acinetobacter baumannii	MALDI-TOF	Dog	Poodle	5y	Male
652	Proteus mirabilis	MALDI-TOF	Dog	Poodle	5y	Male
653	Pseudomonas aeruginosa	MALDI-TOF	Dog	Golden Retriever	3y	Female
653	Streptococcus canis	MALDI-TOF	Dog	Golden Retriever	3y	Female
654	Staphylococcus pseudintermedius	MALDI-TOF	Dog	Mix	1y	Male
655	Staphylococcus pseudintermedius	MALDI-TOF	Dog	Pit Bull Terrier	11y	Male
656	Staphylococcus pseudintermedius	MALDI-TOF	Dog	French Bulldog	2y	Female spaying
657	Staphylococcus pseudintermedius	MALDI-TOF	Dog	Bichon Frise	2m	Male
658	Corynebacterium amycolatum	MALDI-TOF	Dog	Golden Retriever	5y	Male
659	Pseudomonas aeruginosa	MALDI-TOF	Dog	Border Collie	3y	Male
659	Klebsiella pneumoniae	MALDI-TOF	Dog	Border Collie	3y	Male
659	Staphylococcus haemolyticus	MALDI-TOF	Dog	Border Collie	3y	Male
660	Streptococcus halichoeri	MALDI-TOF	Dog	Labrador retriever	6y	Male
661	Staphylococcus pseudintermedius	MALDI-TOF	Dog	west highland white terrier	7y	Male
661	Streptococcus canis	MALDI-TOF	Dog	west highland white terrier	7y	Male
662	Escherichia coli	MALDI-TOF	Dog	Great Pyrenees	7y	Female
662	Staphylococcus pseudintermedius	MALDI-TOF	Dog	Great Pyrenees	7y	Female
663	Staphylococcus pseudintermedius	MALDI-TOF	Dog	Dachshund	6y	Female
663	Neisseria dumasiana	MALDI-TOF	Dog	Dachshund	6y	Female
664	Staphylococcus pseudintermedius	MALDI-TOF	Dog	Labrador retriever	7y	Female
664	Staphylococcus pseudintermedius	MALDI-TOF	Dog	Labrador retriever	7y	Female
665	Escherichia coli	MALDI-TOF	Dog	French Bulldog	5y	Male castration
666	Staphylococcus pseudintermedius	MALDI-TOF	Dog	Shiba Inu	4y	Female spaying
667	Streptococcus canis	MALDI-TOF	Dog	Pembroke Welsh Corgi	1y	Male
668	Pseudomonas aeruginosa	MALDI-TOF	Dog	Japanese Spitzbn	14y	Male castration
669	Pseudomonas aeruginosa	MALDI-TOF	Dog	Poodle	13y	Male castration
670	Escherichia coli	MALDI-TOF	Dog	Bichon Frise	11y	Male
670	Neisseria weaveri	MALDI-TOF	Dog	Bichon Frise	11y	Male
670	Corynebacterium mustelae	MALDI-TOF	Dog	Bichon Frise	11y	Male
671	Staphylococcus intermedius	MALDI-TOF	Dog	Japanese Akita	5y	Male
672	Staphylococcus pseudintermedius	MALDI-TOF	Dog	French Bulldog	4y	Male
673	Staphylococcus pseudintermedius	MALDI-TOF	Dog	Poodle	2y	Male
674	Pseudomonas aeruginosa	MALDI-TOF	Dog	French Bulldog	7y	Female
675	Staphylococcus epidermidis	MALDI-TOF	Dog	Bichon Frise	4y	Female spaying
676	Pseudomonas aeruginosa	MALDI-TOF	Dog	Schnauzer	14y	Female spaying
677	Staphylococcus pseudintermedius	MALDI-TOF	Dog	Poodle	7y	Male
678	Streptococcus dysgalactiae	MALDI-TOF	Dog	Pit Bull Terrier	5y	Male castration
679	Staphylococcus pseudintermedius	MALDI-TOF	Dog	Shiba Inu	6y	Male
679	Haemophilus haemoglobinophilus	MALDI-TOF	Dog	Shiba Inu	6y	Male
679	Aeromonas bivalvium	16S rRNA	Dog	Shiba Inu	6y	Male
680	Proteus mirabilis	MALDI-TOF	Dog	Alaskan Malamute	3y	Female
680	Staphylococcus pseudintermedius	MALDI-TOF	Dog	Alaskan Malamute	3y	Female
681	Staphylococcus pseudintermedius	MALDI-TOF	Dog	Bichon Frise	11y	Female
682	Staphylococcus pseudintermedius	MALDI-TOF	Dog	Shiba Inu	9y	Female spaying
683	Staphylococcus pseudintermedius	MALDI-TOF	Dog	Shiba Inu	9y	Female spaying
684	Staphylococcus pseudintermedius	MALDI-TOF	Dog	Shiba Inu	4y	Female
685	Staphylococcus pseudintermedius	MALDI-TOF	Dog	Poodle	10y	Female spaying
686	Staphylococcus pseudintermedius	MALDI-TOF	Dog	Mix	13y	Male
686	Enterococcus avium	MALDI-TOF	Dog	Mix	13y	Male
687	Pasteurella multocida	MALDI-TOF	Dog	Rough Collie	13y	Female
687	Pseudomonas aeruginosa	MALDI-TOF	Dog	Rough Collie	13y	Female
687	Streptococcus oralis	MALDI-TOF	Dog	Rough Collie	13y	Female
688	Streptococcus canis	MALDI-TOF	Dog	Golden Retriever	10y	Male
688	Enterococcus faecalis	MALDI-TOF	Dog	Golden Retriever	11y	Male
689	Pseudomonas aeruginosa	MALDI-TOF	Dog	Golden Retriever	11y	Male castration
689	Staphylococcus pseudintermedius	MALDI-TOF	Dog	Golden Retriever	11y	Male castration
690	Proteus mirabilis	MALDI-TOF	Dog	Poddle	10m	Male
690	Pseudomonas aeruginosa	MALDI-TOF	Dog	Poddle	10m	Male
691	Staphylococcus pseudintermedius	MALDI-TOF	Dog	Poddle	10m	Male
691	Corynebacterium amycolatum	MALDI-TOF	Dog	Poddle	10m	Male
692	Staphylococcus pseudintermedius	MALDI-TOF	Dog	French Bulldog	8m	Male
693	Staphylococcus pseudintermedius	MALDI-TOF	Dog	French Bulldog	2y	Male
694	Escherichia coli	MALDI-TOF	Dog	Golden Retriever	11y	Female spaying
695	Staphylococcus pseudintermedius	MALDI-TOF	Dog	Boston Terrier	7y	Female
696	Pseudomonas aeruginosa	MALDI-TOF	Dog	Poddle	2y	Male castration
697	Staphylococcus epidermidis	MALDI-TOF	Dog	French Bulldog	3y	Male
697	Streptococcus canis	MALDI-TOF	Dog	French Bulldog	3y	Male
698	Pseudomonas aeruginosa	MALDI-TOF	Dog	Japanese Akita	5y	Male
698	Achromobacter dolens	MALDI-TOF	Dog	Japanese Akita	5y	Male
699	Staphylococcus pseudintermedius	MALDI-TOF	Dog	Alaskan Malamute	2y	Female spaying
699	Proteus mirabilis	MALDI-TOF	Dog	Alaskan Malamute	2y	Female spaying
700	Staphylococcus hominis	MALDI-TOF	Dog	Golden Retriever	7y	Male
701	Staphylococcus pseudintermedius	MALDI-TOF	Dog	Chow Chow	7y	Male
701	Corynebacterium amycolatum	MALDI-TOF	Dog	Chow Chow	7y	Male
702	Staphylococcus pseudintermedius	MALDI-TOF	Dog	French Bulldog	1y	Female
702	Klebsiella oxytoca	MALDI-TOF	Dog	French Bulldog	1y	Female
703	Staphylococcus schleiferi	MALDI-TOF	Dog	Pug	3y	Female
703	Streptococcus canis	MALDI-TOF	Dog	Pug	3y	Female
704	Streptococcus canis	MALDI-TOF	Dog	Chow Chow	10y	Male
705	Staphylococcus intermedius	MALDI-TOF	Dog	French Bulldog	8m	Male
705	Micrococcus luteus	MALDI-TOF	Dog	French Bulldog	8m	Male
706	Staphylococcus pseudintermedius	MALDI-TOF	Dog	French Bulldog	3y	Male
706	Acinetobacter baumannii	MALDI-TOF	Dog	French Bulldog	3y	Male
706	Pseudomonas aeruginosa	MALDI-TOF	Dog	French Bulldog	3y	Male
706	Enterococcus faecalis	MALDI-TOF	Dog	French Bulldog	3y	Male
707	Enterococcus canintestini	MALDI-TOF	Dog	Schnauzer	8y	Male
707	Staphylococcus intermedius	MALDI-TOF	Dog	Schnauzer	8y	Male
707	Pseudomonas aeruginosa	MALDI-TOF	Dog	Schnauzer	8y	Male
708	Enterococcus faecalis	MALDI-TOF	Dog	Mix	13y	Female
708	Pseudomonas aeruginosa	MALDI-TOF	Dog	Mix	13y	Female
709	Staphylococcus pseudintermedius	MALDI-TOF	Dog	Mix	7y	Male
710	Pseudomonas aeruginosa	MALDI-TOF	Dog	Poodle	10y	Male
711	Escherichia coli	MALDI-TOF	Dog	Poodle	8y	Male
712	Staphylococcus pseudintermedius	MALDI-TOF	Dog	Siberian Husky	13y	Male castration
713	Acinetobacter baumannii	MALDI-TOF	Dog	Labrador retriever	9y	Male castration
714	Fusobacterium nucleatum	MALDI-TOF	Dog	-	-	-
715	Staphylococcus pseudintermedius	MALDI-TOF	Dog	Mix	3y	Male castration
716	Proteus mirabilis	MALDI-TOF	Dog	Bichon Frise	9y	Male
716	Acinetobacter pittii	MALDI-TOF	Dog	Bichon Frise	9y	Male
716	Pseudomonas aeruginosa	MALDI-TOF	Dog	Bichon Frise	9y	Male
717	Staphylococcus pseudintermedius	MALDI-TOF	Dog	Japanese Akita	4y	Male
718	Klebsiella aerogenes	MALDI-TOF	Dog	Poodle	8y	Male castration
719	Staphylococcus pseudintermedius	MALDI-TOF	Dog	Schnauzer	5y	Female
720	Staphylococcus pseudintermedius	MALDI-TOF	Dog	Pomeranian	3m	Female
721	Staphylococcus pseudintermedius	MALDI-TOF	Dog	-	-	-
722	Staphylococcus pseudintermedius	MALDI-TOF	Dog	-	-	-

## Sheet: Table S3
Table S3:Distribution and proportions of strain isolated from canine bacterial skin infections
Species	Number	Proportion(%)	Species	Number	Proportion(%)	Species	Number	Proportion(%)	Species	Number	Proportion(%)
Staphylococcus pseudintermedius	421	37.5	Klebsiella aerogenes	3	0.3	Arthrobacter scleromae	1	0.1	Kocuria rosea	1	0.1
Pseudomonas aeruginosa	108	9.6	Serratia marcescens	3	0.3	Arthrobacter stackebrandtii	1	0.1	Leclercia adecarboxylata	1	0.1
Escherichia coli	73	6.5	Staphylococcus hominis	3	0.3	Bacillus altitudinis	1	0.1	Macrococcus canis	1	0.1
Proteus mirabilis	51	4.5	Streptococcus agalactiae	3	0.3	Bacillus asahii	1	0.1	Macrococcus caseolyticus	1	0.1
Streptococcus canis	50	4.5	Streptococcus anginosus	3	0.3	Bacillus flexus	1	0.1	Moraxella osloensis	1	0.1
Staphylococcus schleiferi	41	3.7	Achromobacter dolens	2	0.2	Bacillus marisflavi	1	0.1	Neisseria canis	1	0.1
Corynebacterium auriscanis	35	3.1	Achromobacter xylosoxidans	2	0.2	Bacillus methylotrophicus	1	0.1	Neisseria dumasiana	1	0.1
Enterococcus faecalis	32	2.8	Acinetobacter lwoffii	2	0.2	Bacillus taeanensis	1	0.1	Neisseria zoodegmatis	1	0.1
Staphylococcus intermedius	25	2.2	Actinomyces hordeovulneris	2	0.2	Bifidobacterium ruminantium	1	0.1	Paenibacillus alvei	1	0.1
Klebsiella pneumoniae	21	1.9	Bacillus sonorensis	2	0.2	Bordetella parapertussis	1	0.1	Paenibacillus glucanolyticus	1	0.1
Enterobacter cloacae	13	1.2	Bacillus subtilis	2	0.2	Burkholderia contaminans	1	0.1	Pasteurellaceae bacterium	1	0.1
Staphylococcus aureus	13	1.2	Brevibacterium casei	2	0.2	Burkholderia metallica	1	0.1	Peptostreptococcus canis	1	0.1
Corynebacterium amycolatum	11	1	Burkholderia cepacia	2	0.2	Cellulosimicrobium cellulans	1	0.1	Ponticoccus gilvus	1	0.1
Pasteurella canis	11	1	Chryseobacterium gleum	2	0.2	Corynebacterium confusum	1	0.1	Pseudomonas fluorescens	1	0.1
Staphylococcus epidermidis	10	0.9	Haemophilus haemoglobinophilus	2	0.2	Corynebacterium diphtheriae	1	0.1	Pseudomonas nitroreducens	1	0.1
Acinetobacter baumannii	9	0.8	Micrococcus luteus	2	0.2	Corynebacterium imitans	1	0.1	Pseudomonas paralactis	1	0.1
Streptococcus dysgalactiae	9	0.8	Neisseria animaloris	2	0.2	Corynebacterium jeikeium	1	0.1	Pseudomonas plecoglossicida	1	0.1
Enterococcus faecium	8	0.7	Neisseria weaveri	2	0.2	Corynebacterium mustelae	1	0.1	Pseudomonas putida	1	0.1
Moraxella canis	6	0.5	Nocardia nova	2	0.2	Corynebacterium striatum	1	0.1	Raoultella ornithinolytica	1	0.1
Klebsiella oxytoca	5	0.4	Pasteurella multocida	2	0.2	Dermabacter hominis	1	0.1	Rothia nasimurium	1	0.1
Staphylococcus simulans	5	0.4	Pasteurella stomatis	2	0.2	Elizabethkingia miricola	1	0.1	Sphingobacterium cellulitidis	1	0.1
Streptococcus halichoeri	5	0.4	Pluralibacter gergoviae	2	0.2	Enemella evansiae	1	0.1	Sphingobacterium mizutaii	1	0.1
Actinomyces canis	4	0.4	Streptococcus constellatus	2	0.2	Enterobacter kobei	1	0.1	Sphingomonas paucimobilis	1	0.1
Bacillus cereus	4	0.4	Streptococcus oralis	2	0.2	Enterococcus canintestini	1	0.1	Staphylococcus equorum	1	0.1
Bacillus licheniformis	4	0.4	Streptococcus thoraltensis	2	0.2	Enterococcus canis	1	0.1	Staphylococcus sciuri	1	0.1
Bacillus megaterium	4	0.4	Achromobacter piechaudii	1	0.1	Enterococcus hirae	1	0.1	Staphylococcus warneri	1	0.1
Enterococcus avium	4	0.4	Acinetobacter calcoaceticus	1	0.1	Enterococcus raffinosus	1	0.1	Stenotrophomonas maltophilia	1	0.1
Providencia stuartii	4	0.4	Acinetobacter ursingii	1	0.1	Erwinia tracheiphila	1	0.1	Streptococcus alactolyticus	1	0.1
Staphylococcus haemolyticus	4	0.4	Actinomyces bowdenii	1	0.1	Fusobacterium nucleatum	1	0.1	Streptococcus minor	1	0.1
Acinetobacter pittii	3	0.3	Actinomyces sp	1	0.1	Helcococcus kunzii	1	0.1	Streptococcus pyogenes	1	0.1
Citrobacter freundii	3	0.3	Aeromonas bivalvium	1	0.1	Jeotgalicoccus nanhaiensis	1	0.1
Enterobacter asburiae	3	0.3	Alcaligenes faecalis	1	0.1	Klebsiella variicola	1	0.1

## Sheet: Table S4
Table S4 Isolates identified from 305 retrospective canine bacterial skin infection cases
Species	Number	Proportion(%)	Species	Number	Proportion(%)	Species	Number	Proportion(%)
Staphylococcus pseudintermedius	189	41.3	Bacillus licheniformis	2	0.4	Haemophilus haemoglobinophilus	1	0.2
Pseudomonas aeruginosa	38	8.3	Pasteurella stomatis	2	0.4	Klebsiella pneumonia	1	0.2
Escherichia coli	26	5.7	Streptococcus constellatus	2	0.4	Klebsiella variicola	1	0.2
Staphylococcus schleiferi	22	4.8	Streptococcus halichoeri	2	0.4	Neisseria canis	1	0.2
Streptococcus canis	18	3.9	Achromobacter dolens	1	0.2	Neisseria weaveri	1	0.2
Proteus mirabilis	17	3.7	Achromobacter xylosoxidans	1	0.2	Paenibacillus alvei	1	0.2
Corynebacterium auriscanis	13	2.8	Acinetobacter pittii	1	0.2	Pasteurella multocida	1	0.2
Enterococcus faecalis	11	2.4	Acinetobacter ursingii	1	0.2	Peptostreptococcus canis	1	0.2
Enterobacter cloacae	7	1.5	Actinomyces canis	1	0.2	Pluralibacter gergoviae	1	0.2
Staphylococcus intermedius	7	1.5	Aeromonas bivalvium	1	0.2	Proteus mirabilis	1	0.2
Klebsiella pneumoniae	6	1.3	Alcaligenes faecalis	1	0.2	Providencia stuartii	1	0.2
Staphylococcus aureus	5	1.1	Arthrobacter stackebrandtii	1	0.2	Pseudomonas fluorescens	1	0.2
Staphylococcus epidermidis	5	1.1	Bacillus altitudinis	1	0.2	Pseudomonas nitroreducens	1	0.2
Acinetobacter baumannii	4	0.9	Bacillus cereus	1	0.2	Pseudomonas plecoglossicida	1	0.2
Corynebacterium amycolatum	4	0.9	Bacillus megaterium	1	0.2	Raoultella ornithinolytica	1	0.2
Staphylococcus simulans	4	0.9	Bacillus subtilis	1	0.2	Serratia marcescens	1	0.2
Enterobacter asburiae	3	0.7	Bifidobacterium ruminantium	1	0.2	Sphingomonas paucimobilis	1	0.2
Enterococcus avium	3	0.7	Bordetella parapertussis	1	0.2	Staphylococcus haemolyticus	1	0.2
Enterococcus faecium	3	0.7	Brevibacterium casei	1	0.2	Staphylococcus hominis	1	0.2
Klebsiella oxytoca	3	0.7	Corynebacterium jeikeium	1	0.2	Staphylococcus sciuri	1	0.2
Moraxella canis	3	0.7	Corynebacterium mustelae	1	0.2	Streptococcus agalactiae	1	0.2
Pasteurella canis	3	0.7	Corynebacterium striatum	1	0.2	Streptococcus alactolyticus	1	0.2
Streptococcus dysgalactiae	3	0.7	Dermabacter hominis	1	0.2	Streptococcus anginosus	1	0.2
Klebsiella aerogenes	2	0.4	Enterococcus canis	1	0.2	Streptococcus dysgalactiae	1	0.2
Actinomyces bowdenii	2	0.4	Enterococcus raffinosus	1	0.2	Streptococcus equi	1	0.2
Actinomyces hordeovulneris	2	0.4	Erwinia tracheiphila	1	0.2

## Sheet: Table S5
Table S5 Details of mixed bacterial infections in canine bacterial skin infection cases
Single bacterial Infection	Number	Two-species infections	Number	Three-species infections	Number	Four-species infections	Number
Staphylococcus pseudintermedius	127	Staphylococcus pseudintermedius+Corynebacterium auriscanis	5	Staphylococcus pseudintermedius+Corynebacterium auriscanis+Enterococcus faecalis	2	Staphylococcus pseudintermedius+Escherichia coli+Acinetobacter pittii+Pasteurella canis	1
Pseudomonas aeruginosa	13	Staphylococcus pseudintermedius+Escherichia coli	4	Escherichia coli+Bifidobacterium ruminantium+Pasteurella canis	1	Pasteurella stomatis+Peptostreptococcus canis+Klebsiella aerogenes+Bacillus subtilis	1
Staphylococcus schleiferi	10	Staphylococcus pseudintermedius+Proteus mirabilis	4	Escherichia coli+Neisseria canis+Corynebacterium mustelae	1	Escherichia coli+Corynebacterium auriscanis+Enterococcus faecalis+Pseudomonas aeruginosa	1
Escherichia coli	9	Staphylococcus pseudintermedius+Pseudomonas aeruginosa	3	Pasteurella stomatis+Streptococcus anginosus+Streptococcus constellatus	1	Staphylococcus pseudintermedius+Corynebacterium auriscanis+Corynebacterium striatum+Streptococcus canis	1
Staphylococcus intermedius	7	Staphylococcus pseudintermedius+Streptococcus canis	3	Pseudomonas aeruginosa+Staphylococcus simulans+Corynebacterium auriscanis	1	Staphylococcus pseudintermedius+Escherichia coli+Pseudomonas aeruginosa+Corynebacterium auriscanis	1
Proteus mirabilis	3	Pseudomonas aeruginosa+Enterobacter cloacae	2	Pseudomonas aeruginosa+Streptococcus canis+Streptococcus canis	1	Staphylococcus pseudintermedius+Escherichia coli+Streptococcus alactolyticus+Erwinia tracheiphila	1
Streptococcus canis	3	Pseudomonas aeruginosa+Streptococcus canis	2	Staphylococcus epidermidis+Streptococcus canis+Actinomyces canis	1	Streptococcus canis+Pasteurella canis+Proteus mirabilis+Escherichia coli	1
Enterobacter cloacae	2	Staphylococcus pseudintermedius+Enterobacter cloacae	2	Staphylococcus haemolyticus+Pseudomonas aeruginosa+Klebsiella pneumoniae	1
Enterococcus faecium	2	Staphylococcus pseudintermedius+Staphylococcus aureus	2	Staphylococcus pseudintermedius+Actinomyces hordeovulneris+Actinomyces bowdenii	1
Klebsiella aerogenes	1	Staphylococcus pseudintermedius+Staphylococcus pseudintermedius	2	Staphylococcus pseudintermedius+Bacillus licheniformis+Streptococcus canis	1
Acinetobacter baumannii	1	Staphylococcus pseudintermedius+Streptococcus halichoeri	2	Staphylococcus pseudintermedius+Bacillus licheniformis+Streptococcus dysgalactiae	1
Actinomyces bowdenii	1	Staphylococcus schleiferi+Streptococcus canis	2	Staphylococcus pseudintermedius+Corynebacterium auriscanis+Streptococcus canis	1
Actinomyces hordeovulneris	1	Acinetobacter ursingii+Pseudomonas nitroreducens	1	Staphylococcus pseudintermedius+Enterobacter asburiae+Staphylococcus epidermidis	1
Bacillus megaterium	1	Enterobacter cloacae+Klebsiella pneumoniae	1	Staphylococcus pseudintermedius+Enterococcus canis+Pluralibacter gergoviae	1
Brevibacterium casei	1	Enterococcus faecalis+Proteus mirabilis	1	Staphylococcus pseudintermedius+Escherichia coli+Proteus mirabilis	1
Corynebacterium amycolatum	1	Enterococcus faecalis+Pseudomonas aeruginosa	1	Staphylococcus pseudintermedius+Haemophilus haemoglobinophilus+Aeromonas bivalvium	1
Dermabacter hominis	1	Escherichia col+Proteus mirabilis	1	Staphylococcus pseudintermedius+Moraxella canis+Corynebacterium jeikeium	1
Enterobacter asburiae	1	Escherichia coli+Enterococcus raffinosus	1	Staphylococcus pseudintermedius+Neisseria weaveri+Sphingomonas paucimobilis	1
Klebsiella pneumonia	1	Escherichia coli+Streptococcus dysgalactiae	1	Staphylococcus pseudintermedius+Proteus mirabilis+Klebsiella oxytoca	1
Klebsiella pneumoniae	1	Klebsiella oxytoca+Serratia marcescens	1	Staphylococcus pseudintermedius+Pseudomonas aeruginosa+Staphylococcus aureus	1
Moraxella canis	1	Proteus mirabilis+Alcaligenes faecalis	1	Staphylococcus pseudintermedius+Pseudomonas aeruginosa+ Enterococcus faecalis	1
Paenibacillus alvei	1	Proteus mirabilis+Enterococcus faecalis	1	Staphylococcus pseudintermedius+Pseudomonas aeruginosa+Klebsiella pneumoniae	1
Providencia stuartii	1	Proteus mirabilis +Enterococcus faecalis	1	Staphylococcus pseudintermedius+Pseudomonas aeruginosa+Klebsiella variicola	1
Pseudomonas fluorescens	1	Pseudomonas aeruginosa+Achromobacter dolens	1	Staphylococcus schleiferi+Enterococcus avium+Proteus mirabilis	1
Raoultella ornithinolytica	1	Pseudomonas aeruginosa+Corynebacterium amycolatum	1	Staphylococcus schleiferi+Klebsiella pneumoniae+Corynebacterium auriscanis	1
Staphylococcus aureus	1	Pseudomonas aeruginosa+Enterococcus faecium	1	Staphylococcus schleiferi+Pseudomonas aeruginosa+Klebsiella pneumoniae	1
Staphylococcus epidermidis	1	Pseudomonas aeruginosa+Escherichia coli	1	Staphylococcus schleiferi+Pseudomonas aeruginosa+Proteus mirabilis	1
Staphylococcus hominis	1	Pseudomonas aeruginosa+Moraxella canis	1	Staphylococcus simulans+Enterococcus avium+Corynebacterium amycolatum	1
Staphylococcus simulans	1	Staphylococcus aureus+Enterococcus faecalis	1	Staphylococcus simulans+Proteus mirabilis+Escherichia coli	1
Streptococcus constellatus	1	Staphylococcus epidermidis+Acinetobacter baumannii	1	Streptococcus agalactiae+Staphylococcus sciuri+Acinetobacter baumannii	1
		Staphylococcus pseudintermedius+Acinetobacter baumannii	1
		Staphylococcus pseudintermedius+Bacillus cereus	1
		Staphylococcus pseudintermedius+Bordetella parapertussis	1
		Staphylococcus pseudintermedius+Corynebacterium amycolatum	1
		Staphylococcus pseudintermedius+Enterobacter asburiae	1
		Staphylococcus pseudintermedius+Enterococcus avium	1
		Staphylococcus pseudintermedius+Enterococcus faecalis	1
		Staphylococcus pseudintermedius+Klebsiella oxytoca	1
		Staphylococcus pseudintermedius+Pasteurella multocida	1
		Staphylococcus pseudintermedius+Pseudomonas plecoglossicida	1
		Staphylococcus pseudintermedius+Staphylococcus epidermidis	1
		Staphylococcus pseudintermedius+Staphylococcus schleiferi	1
		Staphylococcus schleiferi+Achromobacter xylosoxidans	1
		Staphylococcus schleiferi+Bacillus altitudinis	1
		Staphylococcus schleiferi+Enterococcus faecalis	1
		Staphylococcus schleiferi+Streptococcus dysgalactiae	1
		Staphylococcus schleiferi+Streptococcus dysgalactiae	1
		Streptococcus canis+Pseudomonas aeruginosa	1
		Streptococcus equi+Arthrobacter stackebrandtii	1

## Sheet: Table S6
Table S6 Mutation differences between the first and second isolates from dog SP7
Gene	Mutation
PKOIEEAD_00353	T189A (ACA→GCA)
PKOIEEAD_00353	D130A (GAC→GCC)
PKOIEEAD_01613	V155L (GTG→CTG)
PKOIEEAD_02244	V51A (GTA→GCA)
rpoC	T204P (ACA→CCA)
dnaE	L47P (CTG→CCG)
menD	N95N (AAT→AAC)
